# Supplementary material for: Identification of Candidate Genes for Low Phosphorus Tolerance in Maize Seedling Stage Based on GWAS and Transcriptome
Source: Plants (Basel). 2025 Sep 11;14(18):2836. doi: 10.3390/plants14182836 (PMC12473607; doi:10.3390/plants14182836)
Supplement: Supplementary file 1 [file plants-14-02836-s001.zip › Table.xlsx]

## Sheet: Table S1
Supplementary Table S1. Correlation analysis of maize seedling traits under low phosphorus stress
Trait	LL-CK	LL-LP	RL-CK	RL-LP	LFW-CK	LFW-LP	RFW-CK	RFW-LP	SDW-CK	SDW-LP	RDW-CK	RDW-LP
LL-CK	1
LL-LP	0.732**	1
RL-CK	0.330**	0.283**	1
RL-LP	0.202**	0.363**	0.437**	1
LFW-CK	0.780**	0.570**	0.379**	0.227**	1
LFW-LP	0.487**	0.770**	0.248**	0.400**	0.611**	1
RFW-CK	0.507**	0.243**	0.417**	0.178**	0.692**	0.356**	1
RFW-LP	0.311**	0.459**	0.233**	0.472**	0.408**	0.665**	0.547**	1
SDW-CK	0.439**	0.323**	0.189**	0.066	0.538**	0.377**	0.452**	0.246**	1
SDW-LP	0.529**	0.735**	0.248**	0.335**	0.566**	0.864**	0.369**	0.621**	0.464**	1
RDW-CK	0.534**	0.331**	0.353**	0.136*	0.604**	0.360**	0.741**	0.414**	0.719**	0.392**	1
RDW-LP	0.389**	0.519**	0.182**	0.378**	0.399**	0.585**	0.441**	0.790**	0.264**	0.629**	0.445**	1
Note : * * was significantly correlated at the 0.01 level ( bilateral ) ;

## Sheet: Table S2
Supplementary Table S2. Significant SNPs for low-P tolerance-related traits under the MLM model
Trait	Treatment	SNPs	Chromosome	Position	P.value
LL	CK	chr9.S_146335418	9	146335418	7.87935e-06
LFW	CK	chr1.S_297373478	1	297373478	6.91749e-06
		chr1.S_297373592	1	297373592	6.91749e-06
		chr1.S_297373630	1	297373630	6.91749e-06
		chr1.S_297374381	1	297374381	6.91749e-06
		chr1.S_297376562	1	297376562	6.91749e-06
		chr1.S_297376607	1	297376607	6.91749e-06
		chr1.S_297377253	1	297377253	6.91749e-06
RFW	CK	chr2.S_183296885	2	183296885	1.10218e-06
		chr2.S_183296935	2	183296935	1.10218e-06
		chr2.S_230887688	2	230887688	1.86453e-06
		chr9.S_120364203	9	120364203	7.80664e-06
RDW	CK	chr8.S_160916002	8	160916002	1.3273e-06
		chr2.S_183296935	2	183296935	1.82078e-06
		chr2.S_183296885	2	183296885	1.82078e-06
		chr1.S_167565237	1	167565237	1.88515e-06
		chr1.S_170578442	1	170578442	2.76989e-06
		chr1.S_170671826	1	170671826	2.76989e-06
		chr1.S_170675295	1	170675295	2.76989e-06
		chr1.S_170675379	1	170675379	2.76989e-06
		chr1.S_170676754	1	170676754	2.76989e-06
		chr1.S_170823843	1	170823843	2.76989e-06
		chr1.S_170672054	1	170672054	2.76989e-06
		chr1.S_170674398	1	170674398	2.76989e-06
		chr1.S_170675391	1	170675391	2.76989e-06
		chr1.S_170823684	1	170823684	2.76989e-06
		chr1.S_170846595	1	170846595	2.76989e-06
		chr3.S_128796726	3	128796726	3.5619e-06
		SYN28663	3	209640932	4.81268e-06
		chr5.S_31179619	5	31179619	5.59522e-06
		chr5.S_31179620	5	31179620	5.59522e-07
		chr5.S_31182639	5	31182639	5.59522e-06
		chr2.S_215403975	2	215403975	6.35391e-06
		SYN2439	1	170670191	6.67505e-06
		chr10.S_5223950	10	5223950	7.78129e-06
		chr10.S_5223959	10	5223959	7.78129e-06
		chr3.S_209640716	3	209640716	8.44459e-06
RL	LP	chr2.S_194157149	2	194157149	8.35185e-06
RFW	LP	chr10.S_137488075	10	137488075	7.1005e-06
RDW	LP	chr2.S_194396697	2	194396697	2.02267e-06
		chr7.S_122114447	7	122114447	3.12551e-06
		chr2.S_194395433	2	194395433	4.63804e-06
		chr1.S_49415609	1	49415609	5.03031e-06
		chr7.S_162003719	7	162003719	5.50692e-06
		chr7.S_162003669	7	162003669	7.37372e-06
		chr7.S_162003601	7	162003601	7.37372e-06

## Sheet: Table S3
Supplementary Table S3. Candidate genes related to low phosphorus tolerance traits in maize seedling stage in the SNP interval.
Trait	Treatment	SNPs	Gene name	Annotation
LL	CK	chr9.S_146335418	Zm00001eb399850	NA
			Zm00001eb399860	glutamine synthetase 3
			Zm00001eb399890	NA
			Zm00001eb399900	probable inactive receptor kinase
RL	LP	chr2.S_194157149	Zm00001eb102770	NA
			Zm00001eb102760	proteasome subunit beta type
			Zm00001eb102740	NA
			Zm00001eb102780	NA
			Zm00001eb102830	NA
			Zm00001eb102790	3beta-hydroxysteroid-dehydrogenase/decarboxylase
LFW	CK	chr1.S_297373478	Zm00001eb064190	Poly(ADP-ribose) glycohydrolase 1
			Zm00001eb064200	protein ALP1-like
			Zm00001eb064210	protein phosphatase 2A regulatory subunit B'
			Zm00001eb064230	GDSL esterase/lipase
RFW	CK	chr2.S_183296885	Zm00001eb099790	gamma-glutamyl peptidase 3
			Zm00001eb099800	protein GAMETE EXPRESSED 2
			Zm00001eb099810	glutamate receptor 2.8
			Zm00001eb099820	glutamate receptor 2.9
			Zm00001eb099830	transcription factor MYB36
		chr2.S_230887688	Zm00001eb115600	Nodulin homeobox
			Zm00001eb115650	sister-chromatid cohesion protein 3
		chr9.S_120364203	Zm00001eb392390	NA
			Zm00001eb392400	NA
RFW	LP	chr10.S_137488075	Zm00001eb428890	NA
			Zm00001eb428900	polyphenol oxidase, chloroplastic
			Zm00001eb428910	protein argonaute 1B
			Zm00001eb428940	naked endosperm2；
RDW	CK	chr8.S_160916002	Zm00001eb364280	Putative histidine kinase family protein
			Zm00001eb364290	CBS domain-containing protein CBSCBSPB1
		chr1.S_167565237	Zm00001eb030950	TNF receptor-associated factor homolog 1a
			Zm00001eb030960	FAD/NAD(P)-binding oxidoreductase family protein
		chr1.S_170578442	Zm00001eb031170	F-box/LRR-repeat protein 17
			Zm00001eb031190	NA
			Zm00001eb031200	NA
			Zm00001eb031210	Basic leucine zipper 25
		chr1.S_170671826	Zm00001eb031220	H+-translocating pyrophosphatase
			Zm00001eb031240	BURP domain-containing protein 3
		chr1.S_170823843	Zm00001eb031250	protein ROOT HAIR DEFECTIVE 3 homolog 1
			Zm00001eb031270	serine/threonine-protein kinase Nek2
		chr3.S_128796726	Zm00001eb136940	serine/threonine-protein kinase EDR1
			Zm00001eb136950	pectinesterase inhibitor 10
		SYN28663	Zm00001eb157000	NA
			Zm00001eb157010	protein MALE DISCOVERER 1
			Zm00001eb157040	NA
			Zm00001eb157050	NA
		chr5.S_31179619	Zm00001eb157060	NA
			Zm00001eb222320	NA
			Zm00001eb222330	NA
		chr2.S_215403975	Zm00001eb110640	NA
			Zm00001eb110620	NA
			Zm00001eb110630	NA
			Zm00001eb110650	NA
		chr10.S_5223959	Zm00001eb406610	NA
			Zm00001eb406620	probable purple acid phosphatase 20
			Zm00001eb406630	NA
RDW	LP	chr2.S_194157149	Zm00001eb102840	NA
			Zm00001eb102850	acyl-coenzyme A thioesterase 9, mitochondrial
			Zm00001eb102880	UDP-glycosyltransferase 79
			Zm00001eb102910	NA
		chr7.S_122114447	Zm00001eb314220	cysteine protease 2
			Zm00001eb314230	Protein GAMETE EXPRESSED 1
			Zm00001eb314240	probable GTP diphosphokinase RSH3, chloroplastic
			Zm00001eb314250	NA
		chr1.S_49415609	Zm00001eb014680	nicotianamine synthase 2
			Zm00001eb014720	Calcium-dependent phosphotriesterase superfamily protein
			Zm00001eb014730	enhancer of zeste 3
		chr7.S_162003719	Zm00001eb326020	NA
			Zm00001eb326030	Arabinosyltransferase RRA3
			Zm00001eb326040	BTB/POZ domain-containing protein At3g49900
			Zm00001eb326040	NA
			Zm00001eb326050	NA
			Zm00001eb326060	NA
			Zm00001eb326080	Interferon developmental regulator family
			Zm00001eb326090	pentatricopeptide repeat-containing protein At1g25360

## Sheet: Table S4
Supplementary Table S4. Quality control of sequencing data
Sample	Clean reads	Clean Base	GC(%)	N(%)	Q20(%)	Q30(%)
TLPL1	23680468	7093884812	53.75	0.01	96.97	92.2
TLPL2	21407697	6410989848	53.11	0.01	97.32	92.91
TLPL3	21091201	6318156802	52.84	0.01	97.23	92.62
TLPR1	21628302	6478693390	53.6	0.01	97.55	93.55
TLPR2	23349843	6993990682	53.05	0	97.3	92.95
TLPR3	22693347	6797110000	53.4	0.01	97.49	93.44
TCKL1	21326010	6387925984	53.44	0.01	97.46	93.31
TCKL2	20585173	6165971146	54.39	0.01	97.4	93.16
TCKL3	21969370	6580461974	53.61	0.01	97.12	92.58
TCKR1	22517205	6743378310	52.75	0.01	97.56	93.44
TCKR2	29693454	8893927726	53.74	0.01	97.91	94.13
TCKR3	20123113	6027100144	53.71	0.01	97.41	93.26
SLPL1	25267935	7568320678	53.46	0.01	97.48	93.27
SLPL2	20514333	6144891620	56.13	0.01	97.07	92.53
SLPL3	21347592	6393716776	55.27	0.01	97.38	93.22
SLPR1	22581778	6764073548	55.12	0.01	97.07	92.48
SLPR2	21611553	6472078938	53.37	0.01	97.44	93.29
SLPR3	21823281	6536280126	54.37	0.01	97.44	93.3
SCKL1	20218441	6049991218	52.68	0.01	97.7	93.78
SCKL2	22639827	6780636994	54.28	0.01	97.51	93.46
SCKL3	27252355	8161978634	53.37	0.01	97.39	93.24
SCKR1	23651189	7083790878	53.6	0.01	97.37	93.14
SCKR2	20386936	6104664122	53.69	0.01	97.4	93.18
SCKR3	20037910	5997053456	53.93	0.01	97.25	92.89

## Sheet: Table S5
Supplementary Table S5. Statistics on the comparison of reference genes
Sample	Total Reads	Mapped Reads	Uniq Mapped Reads	Multiple Map Reads	Reads Map to '+'	Reads Map to '-'
TLPL1	47360936	43,655,963（92.18%）	42,197,047 (89.10%)	1,458,916 (3.08%)	22,811,493 (48.17%)	22,816,107 (48.17%)
TLPL2	42815394	39,117,993（91.36%）	37,764,929 (88.20%)	1,353,064 (3.16%)	20,506,231 (47.89%)	20,504,973 (47.89%)
TLPL3	42182402	38,213,706（90.59%)	36,756,403 (87.14%)	1,457,303 (3.45%)	20,093,871 (47.64%)	20,109,995 (47.67%)
TLPR1	43256604	39,885,637 (92.21%)	38,871,677 (89.86%)	1,013,960 (2.34%)	20,628,705 (47.69%)	20,634,836 (47.70%)
TPLR2	46699686	40,982,897 (87.76%)	39,889,372 (85.42%)	1,093,525 (2.34%)	21,248,490 (45.50%)	21,253,359 (45.51%)
TLPR3	45386694	41,328,065 (91.06%)	40,204,866 (88.58%)	1,123,199 (2.47%)	21,445,427 (47.25%)	21,439,019 (47.24%)
TCKL1	42652020	39,512,371 (92.64%)	38,284,665 (89.76%)	1,227,706 (2.88%)	20,579,956 (48.25%)	20,579,585 (48.25%)
TCKL2	41170346	38,195,584 (92.77%)	36,805,679 (89.40%)	1,389,905 (3.38%)	20,000,985 (48.58%)	20,040,239 (48.68%)
TCKL3	43938740	40,579,339 (92.35%）	39,221,166 (89.26%)	1,358,173 (3.09%)	21,214,818 (48.28%)	21,215,176 (48.28%)
TCKR1	45034410	36,952,487（82.05%）	35,913,720 (79.75%)	1,038,767 (2.31%)	19,194,866 (42.62%)	19,161,718 (42.55%)
TCKR2	59386908	51,449,476（86.63%）	50,042,214 (84.26%)	1,407,262 (2.37%)	26,695,734 (44.95%)	26,671,798 (44.91%)
TCKR3	40246226	36,746,680（91.30%）	35,755,342 (88.84%)	991,338 (2.46%)	19,049,325 (47.33%)	19,057,567 (47.35%)
SCKL1	50535870	44,430,332（87.92%）	43,079,217 (85.24%)	1,351,115 (2.67%)	23,055,511 (45.62%)	23,208,927 (45.93%)
SCKL2	41028666	36,180,287（88.18%）	34,736,664 (84.66%)	1,443,623 (3.52%)	19,008,795 (46.33%)	19,195,159 (46.78%)
SCKL3	42695184	37,800,583（88.54%）	36,354,854 (85.15%)	1,445,729 (3.39%)	19,802,255 (46.38%)	19,947,019 (46.72%)
SCKR1	45163556	38,122,232（84.41%）	37,081,650 (82.11%)	1,040,582 (2.30%)	19,739,824 (43.71%)	19,849,192 (43.95%)
SCKR2	43223106	37,306,725（86.31%）	36,288,236 (83.96%)	1,018,489 (2.36%)	19,349,341 (44.77%)	19,388,203 (44.86%)
SCKR3	43646562	36,561,133（83.77%）	35,579,017 (81.52%)	982,116 (2.25%)	18,944,974 (43.41%)	18,997,115 (43.52%)
SCKL1	40436882	36,146,307（89.39%）	35,081,974 (86.76%)	1,064,333 (2.63%)	18,764,368 (46.40%)	18,851,961 (46.62%)
SCKL2	45279654	40,175,251（88.73%）	38,717,593 (85.51%)	1,457,658 (3.22%)	21,055,091 (46.50%)	21,215,580 (46.85%)
SCKL3	54504710	47,822,856 (87.74%)	46,446,378 (85.22%)	1,376,478 (2.53%)	24,770,355 (45.45%)	24,943,960 (45.76%)
SCKR1	47302378	39,308,911 (83.10%)	38,209,138 (80.78%)	1,099,773 (2.32%)	20,379,328 (43.08%)	20,432,327 (43.20%)
SCKR2	40773872	32,713,987 (80.23%)	31,828,240 (78.06%)	885,747 (2.17%)	16,956,240 (41.59%)	16,997,852 (41.69%)
SCKR3	40075820	34,097,342 (85.08%)	33,230,492 (82.92%)	866,850 (2.16%)	17,624,883 (43.98%)	17,678,708 (44.11%)

## Sheet: Table S6
Supplementary Table S6.DEGs Number Statistics
Gene ID	Regulated	Gene ID	Regulated
NewGene_10116	up	NewGene_1	down
NewGene_10162	up	NewGene_1001	down
NewGene_10198	up	NewGene_10107	down
NewGene_10230	up	NewGene_10198	down
NewGene_10241	up	NewGene_1027	down
NewGene_10383	up	NewGene_10277	down
NewGene_10424	up	NewGene_10283	down
NewGene_10458	up	NewGene_10306	down
NewGene_10487	up	NewGene_10319	down
NewGene_10657	up	NewGene_10424	down
NewGene_10675	up	NewGene_10425	down
NewGene_10793	up	NewGene_10566	down
NewGene_10824	up	NewGene_10639	down
NewGene_10918	up	NewGene_10653	down
NewGene_10963	up	NewGene_10657	down
NewGene_11080	up	NewGene_10721	down
NewGene_11083	up	NewGene_10798	down
NewGene_11118	up	NewGene_10805	down
NewGene_11154	up	NewGene_10912	down
NewGene_1116	up	NewGene_10982	down
NewGene_1131	up	NewGene_1116	down
NewGene_1144	up	NewGene_11178	down
NewGene_11443	up	NewGene_11200	down
NewGene_1146	up	NewGene_11325	down
NewGene_11471	up	NewGene_11352	down
NewGene_11510	up	NewGene_11353	down
NewGene_11610	up	NewGene_11362	down
NewGene_11616	up	NewGene_11471	down
NewGene_11624	up	NewGene_11480	down
NewGene_11642	up	NewGene_11586	down
NewGene_1168	up	NewGene_11623	down
NewGene_11705	up	NewGene_11705	down
NewGene_11711	up	NewGene_11728	down
NewGene_11750	up	NewGene_11985	down
NewGene_11771	up	NewGene_12000	down
NewGene_11774	up	NewGene_12111	down
NewGene_11829	up	NewGene_12177	down
NewGene_119	up	NewGene_12320	down
NewGene_11917	up	NewGene_12415	down
NewGene_11923	up	NewGene_12548	down
NewGene_11939	up	NewGene_12648	down
NewGene_11944	up	NewGene_12735	down
NewGene_11947	up	NewGene_12776	down
NewGene_12014	up	NewGene_12791	down
NewGene_12020	up	NewGene_12800	down
NewGene_12034	up	NewGene_12832	down
NewGene_1205	up	NewGene_12834	down
NewGene_12062	up	NewGene_12883	down
NewGene_12226	up	NewGene_12924	down
NewGene_12230	up	NewGene_12930	down
NewGene_12233	up	NewGene_12995	down
NewGene_12240	up	NewGene_13069	down
NewGene_12242	up	NewGene_13136	down
NewGene_12243	up	NewGene_1331	down
NewGene_12245	up	NewGene_13352	down
NewGene_12247	up	NewGene_13461	down
NewGene_12254	up	NewGene_13528	down
NewGene_12259	up	NewGene_13640	down
NewGene_12260	up	NewGene_13899	down
NewGene_12277	up	NewGene_14079	down
NewGene_12344	up	NewGene_14127	down
NewGene_12350	up	NewGene_14175	down
NewGene_12369	up	NewGene_14204	down
NewGene_1237	up	NewGene_14357	down
NewGene_12377	up	NewGene_14428	down
NewGene_12378	up	NewGene_14460	down
NewGene_12379	up	NewGene_14814	down
NewGene_12387	up	NewGene_14843	down
NewGene_12395	up	NewGene_14853	down
NewGene_12396	up	NewGene_14878	down
NewGene_12400	up	NewGene_14938	down
NewGene_12403	up	NewGene_15013	down
NewGene_12405	up	NewGene_15095	down
NewGene_12406	up	NewGene_15111	down
NewGene_12412	up	NewGene_15211	down
NewGene_12414	up	NewGene_15212	down
NewGene_12419	up	NewGene_15224	down
NewGene_12421	up	NewGene_15225	down
NewGene_12422	up	NewGene_15279	down
NewGene_12424	up	NewGene_15525	down
NewGene_12428	up	NewGene_1557	down
NewGene_12429	up	NewGene_15654	down
NewGene_12430	up	NewGene_15672	down
NewGene_12436	up	NewGene_15682	down
NewGene_12439	up	NewGene_15748	down
NewGene_12444	up	NewGene_158	down
NewGene_12445	up	NewGene_15802	down
NewGene_12448	up	NewGene_15809	down
NewGene_12458	up	NewGene_15828	down
NewGene_12464	up	NewGene_15862	down
NewGene_12465	up	NewGene_16076	down
NewGene_12466	up	NewGene_16275	down
NewGene_12475	up	NewGene_16322	down
NewGene_12633	up	NewGene_16376	down
NewGene_12660	up	NewGene_16391	down
NewGene_12775	up	NewGene_16433	down
NewGene_12797	up	NewGene_16693	down
NewGene_12930	up	NewGene_16694	down
NewGene_12948	up	NewGene_16784	down
NewGene_12953	up	NewGene_16953	down
NewGene_12985	up	NewGene_17006	down
NewGene_12999	up	NewGene_17086	down
NewGene_13000	up	NewGene_1729	down
NewGene_13030	up	NewGene_17321	down
NewGene_13061	up	NewGene_17500	down
NewGene_13118	up	NewGene_17508	down
NewGene_13120	up	NewGene_17578	down
NewGene_13136	up	NewGene_17692	down
NewGene_13190	up	NewGene_17778	down
NewGene_13222	up	NewGene_17897	down
NewGene_13225	up	NewGene_18215	down
NewGene_13371	up	NewGene_18294	down
NewGene_13435	up	NewGene_18342	down
NewGene_13472	up	NewGene_18407	down
NewGene_13536	up	NewGene_18479	down
NewGene_13613	up	NewGene_18601	down
NewGene_13632	up	NewGene_18617	down
NewGene_13685	up	NewGene_18717	down
NewGene_13771	up	NewGene_18835	down
NewGene_13772	up	NewGene_18888	down
NewGene_13775	up	NewGene_1903	down
NewGene_13863	up	NewGene_19108	down
NewGene_13930	up	NewGene_19232	down
NewGene_13931	up	NewGene_19501	down
NewGene_13962	up	NewGene_19745	down
NewGene_14134	up	NewGene_19820	down
NewGene_14156	up	NewGene_1991	down
NewGene_14188	up	NewGene_20001	down
NewGene_14204	up	NewGene_20278	down
NewGene_14205	up	NewGene_20346	down
NewGene_14213	up	NewGene_20351	down
NewGene_14236	up	NewGene_20377	down
NewGene_14260	up	NewGene_20481	down
NewGene_14312	up	NewGene_2056	down
NewGene_14339	up	NewGene_20567	down
NewGene_14396	up	NewGene_20568	down
NewGene_14487	up	NewGene_20660	down
NewGene_14493	up	NewGene_209	down
NewGene_14681	up	NewGene_20979	down
NewGene_14682	up	NewGene_20998	down
NewGene_14747	up	NewGene_21217	down
NewGene_14849	up	NewGene_21361	down
NewGene_14853	up	NewGene_21609	down
NewGene_14918	up	NewGene_21707	down
NewGene_1499	up	NewGene_21772	down
NewGene_15142	up	NewGene_21853	down
NewGene_15165	up	NewGene_21854	down
NewGene_15211	up	NewGene_21864	down
NewGene_15288	up	NewGene_21914	down
NewGene_15378	up	NewGene_2192	down
NewGene_15400	up	NewGene_21920	down
NewGene_15438	up	NewGene_21930	down
NewGene_1555	up	NewGene_21937	down
NewGene_15695	up	NewGene_21938	down
NewGene_1574	up	NewGene_21950	down
NewGene_15796	up	NewGene_21980	down
NewGene_15813	up	NewGene_22030	down
NewGene_15816	up	NewGene_22321	down
NewGene_15828	up	NewGene_22536	down
NewGene_15887	up	NewGene_2426	down
NewGene_15950	up	NewGene_2427	down
NewGene_16045	up	NewGene_2435	down
NewGene_16059	up	NewGene_2465	down
NewGene_1607	up	NewGene_2520	down
NewGene_16102	up	NewGene_2683	down
NewGene_16122	up	NewGene_299	down
NewGene_16125	up	NewGene_3092	down
NewGene_16158	up	NewGene_3144	down
NewGene_16235	up	NewGene_3286	down
NewGene_16236	up	NewGene_3329	down
NewGene_16257	up	NewGene_3331	down
NewGene_16391	up	NewGene_3350	down
NewGene_16497	up	NewGene_3399	down
NewGene_16509	up	NewGene_3428	down
NewGene_16602	up	NewGene_3493	down
NewGene_16628	up	NewGene_3539	down
NewGene_16902	up	NewGene_356	down
NewGene_16932	up	NewGene_3611	down
NewGene_16970	up	NewGene_3697	down
NewGene_1705	up	NewGene_3745	down
NewGene_17062	up	NewGene_3795	down
NewGene_17063	up	NewGene_38	down
NewGene_17141	up	NewGene_3822	down
NewGene_1718	up	NewGene_393	down
NewGene_1719	up	NewGene_4079	down
NewGene_1721	up	NewGene_4082	down
NewGene_17265	up	NewGene_4127	down
NewGene_17375	up	NewGene_4140	down
NewGene_17483	up	NewGene_446	down
NewGene_17493	up	NewGene_4537	down
NewGene_17564	up	NewGene_4547	down
NewGene_17591	up	NewGene_474	down
NewGene_17714	up	NewGene_4804	down
NewGene_17716	up	NewGene_4830	down
NewGene_17728	up	NewGene_4860	down
NewGene_17777	up	NewGene_488	down
NewGene_17778	up	NewGene_4938	down
NewGene_17795	up	NewGene_5090	down
NewGene_17827	up	NewGene_5233	down
NewGene_17863	up	NewGene_5249	down
NewGene_17871	up	NewGene_5286	down
NewGene_17881	up	NewGene_5312	down
NewGene_17882	up	NewGene_539	down
NewGene_17905	up	NewGene_5435	down
NewGene_17908	up	NewGene_5439	down
NewGene_18002	up	NewGene_5464	down
NewGene_18023	up	NewGene_5499	down
NewGene_18058	up	NewGene_5619	down
NewGene_1806	up	NewGene_5832	down
NewGene_18075	up	NewGene_5928	down
NewGene_18084	up	NewGene_6023	down
NewGene_1826	up	NewGene_6070	down
NewGene_18305	up	NewGene_6151	down
NewGene_18362	up	NewGene_6182	down
NewGene_18511	up	NewGene_6241	down
NewGene_18580	up	NewGene_6528	down
NewGene_18583	up	NewGene_6538	down
NewGene_1859	up	NewGene_665	down
NewGene_18743	up	NewGene_6717	down
NewGene_18809	up	NewGene_68	down
NewGene_18832	up	NewGene_6892	down
NewGene_18871	up	NewGene_6976	down
NewGene_18917	up	NewGene_7041	down
NewGene_1893	up	NewGene_7196	down
NewGene_18987	up	NewGene_7322	down
NewGene_19007	up	NewGene_7464	down
NewGene_19055	up	NewGene_7496	down
NewGene_19110	up	NewGene_7501	down
NewGene_19165	up	NewGene_7578	down
NewGene_19183	up	NewGene_7606	down
NewGene_19186	up	NewGene_7637	down
NewGene_1919	up	NewGene_7639	down
NewGene_1930	up	NewGene_7749	down
NewGene_19308	up	NewGene_784	down
NewGene_19371	up	NewGene_7877	down
NewGene_19384	up	NewGene_8273	down
NewGene_19475	up	NewGene_8328	down
NewGene_19567	up	NewGene_8500	down
NewGene_1961	up	NewGene_8613	down
NewGene_19680	up	NewGene_8759	down
NewGene_19719	up	NewGene_9028	down
NewGene_1975	up	NewGene_9061	down
NewGene_19804	up	NewGene_9160	down
NewGene_1982	up	NewGene_934	down
NewGene_19840	up	NewGene_9346	down
NewGene_19862	up	NewGene_9363	down
NewGene_19949	up	NewGene_9369	down
NewGene_19986	up	NewGene_9396	down
NewGene_20001	up	NewGene_9415	down
NewGene_20067	up	NewGene_9593	down
NewGene_20075	up	NewGene_9666	down
NewGene_20118	up	NewGene_9673	down
NewGene_20204	up	NewGene_9679	down
NewGene_20302	up	NewGene_9869	down
NewGene_20413	up	NewGene_9882	down
NewGene_2048	up	NewGene_9914	down
NewGene_20490	up	NewGene_9985	down
NewGene_20494	up	Zm00001eb000380	down
NewGene_20557	up	Zm00001eb000440	down
NewGene_20686	up	Zm00001eb000470	down
NewGene_20687	up	Zm00001eb000720	down
NewGene_2070	up	Zm00001eb000850	down
NewGene_20705	up	Zm00001eb001010	down
NewGene_20771	up	Zm00001eb001220	down
NewGene_20787	up	Zm00001eb001260	down
NewGene_20829	up	Zm00001eb001280	down
NewGene_2089	up	Zm00001eb001430	down
NewGene_20982	up	Zm00001eb001530	down
NewGene_20991	up	Zm00001eb001560	down
NewGene_20998	up	Zm00001eb001590	down
NewGene_21231	up	Zm00001eb001860	down
NewGene_21296	up	Zm00001eb001880	down
NewGene_21317	up	Zm00001eb002280	down
NewGene_21497	up	Zm00001eb002590	down
NewGene_21602	up	Zm00001eb002740	down
NewGene_21621	up	Zm00001eb002760	down
NewGene_21657	up	Zm00001eb002810	down
NewGene_21725	up	Zm00001eb003180	down
NewGene_21854	up	Zm00001eb003240	down
NewGene_21875	up	Zm00001eb003420	down
NewGene_21920	up	Zm00001eb003540	down
NewGene_21964	up	Zm00001eb003650	down
NewGene_21981	up	Zm00001eb003700	down
NewGene_22127	up	Zm00001eb003740	down
NewGene_22241	up	Zm00001eb003760	down
NewGene_223	up	Zm00001eb004000	down
NewGene_22311	up	Zm00001eb004390	down
NewGene_22312	up	Zm00001eb004400	down
NewGene_22384	up	Zm00001eb004440	down
NewGene_22456	up	Zm00001eb004490	down
NewGene_225	up	Zm00001eb004630	down
NewGene_22536	up	Zm00001eb004660	down
NewGene_22545	up	Zm00001eb005190	down
NewGene_226	up	Zm00001eb005570	down
NewGene_22616	up	Zm00001eb005700	down
NewGene_22656	up	Zm00001eb005840	down
NewGene_2340	up	Zm00001eb005850	down
NewGene_2342	up	Zm00001eb005980	down
NewGene_2426	up	Zm00001eb006020	down
NewGene_2463	up	Zm00001eb006140	down
NewGene_2527	up	Zm00001eb006160	down
NewGene_2617	up	Zm00001eb006270	down
NewGene_2696	up	Zm00001eb006430	down
NewGene_2711	up	Zm00001eb006620	down
NewGene_2716	up	Zm00001eb006690	down
NewGene_2803	up	Zm00001eb006760	down
NewGene_2890	up	Zm00001eb006860	down
NewGene_3003	up	Zm00001eb006890	down
NewGene_3009	up	Zm00001eb007320	down
NewGene_3092	up	Zm00001eb007670	down
NewGene_3147	up	Zm00001eb007860	down
NewGene_3487	up	Zm00001eb007870	down
NewGene_3493	up	Zm00001eb008010	down
NewGene_3497	up	Zm00001eb008180	down
NewGene_3516	up	Zm00001eb008360	down
NewGene_3545	up	Zm00001eb008400	down
NewGene_3598	up	Zm00001eb008440	down
NewGene_3605	up	Zm00001eb008710	down
NewGene_3611	up	Zm00001eb008790	down
NewGene_3682	up	Zm00001eb008890	down
NewGene_3722	up	Zm00001eb008920	down
NewGene_3810	up	Zm00001eb008930	down
NewGene_3935	up	Zm00001eb009010	down
NewGene_4003	up	Zm00001eb009160	down
NewGene_4065	up	Zm00001eb009340	down
NewGene_4111	up	Zm00001eb009430	down
NewGene_4131	up	Zm00001eb009660	down
NewGene_4150	up	Zm00001eb009810	down
NewGene_4324	up	Zm00001eb009900	down
NewGene_4342	up	Zm00001eb009920	down
NewGene_4362	up	Zm00001eb009930	down
NewGene_4392	up	Zm00001eb010020	down
NewGene_4393	up	Zm00001eb010040	down
NewGene_4545	up	Zm00001eb010070	down
NewGene_4635	up	Zm00001eb010200	down
NewGene_4653	up	Zm00001eb010230	down
NewGene_4655	up	Zm00001eb010340	down
NewGene_4656	up	Zm00001eb010440	down
NewGene_4664	up	Zm00001eb010450	down
NewGene_4686	up	Zm00001eb010500	down
NewGene_4708	up	Zm00001eb010660	down
NewGene_4735	up	Zm00001eb010730	down
NewGene_4764	up	Zm00001eb010890	down
NewGene_488	up	Zm00001eb010910	down
NewGene_490	up	Zm00001eb011000	down
NewGene_5239	up	Zm00001eb011020	down
NewGene_5265	up	Zm00001eb011950	down
NewGene_5358	up	Zm00001eb012070	down
NewGene_539	up	Zm00001eb012140	down
NewGene_5425	up	Zm00001eb012360	down
NewGene_5426	up	Zm00001eb012410	down
NewGene_5428	up	Zm00001eb012420	down
NewGene_5430	up	Zm00001eb012530	down
NewGene_5440	up	Zm00001eb012570	down
NewGene_5457	up	Zm00001eb012580	down
NewGene_550	up	Zm00001eb012590	down
NewGene_556	up	Zm00001eb012670	down
NewGene_5601	up	Zm00001eb012770	down
NewGene_5615	up	Zm00001eb012800	down
NewGene_5766	up	Zm00001eb012920	down
NewGene_5767	up	Zm00001eb013040	down
NewGene_5802	up	Zm00001eb013140	down
NewGene_5944	up	Zm00001eb013230	down
NewGene_6130	up	Zm00001eb013250	down
NewGene_6186	up	Zm00001eb013270	down
NewGene_6238	up	Zm00001eb013360	down
NewGene_6252	up	Zm00001eb013430	down
NewGene_6303	up	Zm00001eb013450	down
NewGene_6328	up	Zm00001eb013650	down
NewGene_6339	up	Zm00001eb013710	down
NewGene_6354	up	Zm00001eb013720	down
NewGene_6375	up	Zm00001eb013750	down
NewGene_6435	up	Zm00001eb013900	down
NewGene_6455	up	Zm00001eb013990	down
NewGene_6458	up	Zm00001eb014000	down
NewGene_6493	up	Zm00001eb014010	down
NewGene_650	up	Zm00001eb014110	down
NewGene_6523	up	Zm00001eb014120	down
NewGene_6831	up	Zm00001eb014210	down
NewGene_6940	up	Zm00001eb014830	down
NewGene_6972	up	Zm00001eb014850	down
NewGene_6973	up	Zm00001eb014930	down
NewGene_7011	up	Zm00001eb015050	down
NewGene_7039	up	Zm00001eb015130	down
NewGene_7176	up	Zm00001eb015270	down
NewGene_721	up	Zm00001eb015320	down
NewGene_7239	up	Zm00001eb015400	down
NewGene_7279	up	Zm00001eb015450	down
NewGene_7290	up	Zm00001eb015500	down
NewGene_7322	up	Zm00001eb015550	down
NewGene_7353	up	Zm00001eb015660	down
NewGene_7355	up	Zm00001eb015790	down
NewGene_7446	up	Zm00001eb015930	down
NewGene_7485	up	Zm00001eb015980	down
NewGene_7486	up	Zm00001eb016120	down
NewGene_7501	up	Zm00001eb016170	down
NewGene_7533	up	Zm00001eb016250	down
NewGene_7545	up	Zm00001eb016410	down
NewGene_7621	up	Zm00001eb016420	down
NewGene_7647	up	Zm00001eb016600	down
NewGene_7665	up	Zm00001eb016740	down
NewGene_7678	up	Zm00001eb016950	down
NewGene_7743	up	Zm00001eb016970	down
NewGene_7818	up	Zm00001eb017130	down
NewGene_7830	up	Zm00001eb017210	down
NewGene_7903	up	Zm00001eb017350	down
NewGene_799	up	Zm00001eb017400	down
NewGene_7995	up	Zm00001eb017670	down
NewGene_8040	up	Zm00001eb017920	down
NewGene_8041	up	Zm00001eb017970	down
NewGene_8073	up	Zm00001eb018000	down
NewGene_809	up	Zm00001eb018020	down
NewGene_8263	up	Zm00001eb018040	down
NewGene_8273	up	Zm00001eb018180	down
NewGene_835	up	Zm00001eb018460	down
NewGene_8481	up	Zm00001eb018660	down
NewGene_8485	up	Zm00001eb018690	down
NewGene_8487	up	Zm00001eb018700	down
NewGene_8488	up	Zm00001eb018720	down
NewGene_8526	up	Zm00001eb018750	down
NewGene_8544	up	Zm00001eb018960	down
NewGene_8613	up	Zm00001eb019210	down
NewGene_8642	up	Zm00001eb019230	down
NewGene_8660	up	Zm00001eb019240	down
NewGene_8694	up	Zm00001eb019370	down
NewGene_8854	up	Zm00001eb019420	down
NewGene_8988	up	Zm00001eb019460	down
NewGene_9040	up	Zm00001eb019680	down
NewGene_9215	up	Zm00001eb019800	down
NewGene_9450	up	Zm00001eb019860	down
NewGene_9452	up	Zm00001eb020100	down
NewGene_9467	up	Zm00001eb020110	down
NewGene_949	up	Zm00001eb020200	down
NewGene_9493	up	Zm00001eb020260	down
NewGene_9567	up	Zm00001eb020360	down
NewGene_9595	up	Zm00001eb020460	down
NewGene_9754	up	Zm00001eb020530	down
NewGene_9852	up	Zm00001eb020600	down
NewGene_9880	up	Zm00001eb020630	down
Zm00001eb000020	up	Zm00001eb020710	down
Zm00001eb000220	up	Zm00001eb021040	down
Zm00001eb000400	up	Zm00001eb021200	down
Zm00001eb000450	up	Zm00001eb021270	down
Zm00001eb000470	up	Zm00001eb021300	down
Zm00001eb000490	up	Zm00001eb021690	down
Zm00001eb000580	up	Zm00001eb021700	down
Zm00001eb000660	up	Zm00001eb022180	down
Zm00001eb000840	up	Zm00001eb022280	down
Zm00001eb000930	up	Zm00001eb022330	down
Zm00001eb000980	up	Zm00001eb022570	down
Zm00001eb001180	up	Zm00001eb022670	down
Zm00001eb001220	up	Zm00001eb022750	down
Zm00001eb001520	up	Zm00001eb022810	down
Zm00001eb001530	up	Zm00001eb022860	down
Zm00001eb001720	up	Zm00001eb023210	down
Zm00001eb001760	up	Zm00001eb023230	down
Zm00001eb001940	up	Zm00001eb023380	down
Zm00001eb002030	up	Zm00001eb023460	down
Zm00001eb002190	up	Zm00001eb023540	down
Zm00001eb002250	up	Zm00001eb023820	down
Zm00001eb002280	up	Zm00001eb023830	down
Zm00001eb002440	up	Zm00001eb024200	down
Zm00001eb002510	up	Zm00001eb024290	down
Zm00001eb002570	up	Zm00001eb024600	down
Zm00001eb002590	up	Zm00001eb024820	down
Zm00001eb002620	up	Zm00001eb025050	down
Zm00001eb002680	up	Zm00001eb025180	down
Zm00001eb002710	up	Zm00001eb025190	down
Zm00001eb002760	up	Zm00001eb025650	down
Zm00001eb002780	up	Zm00001eb025790	down
Zm00001eb002790	up	Zm00001eb025800	down
Zm00001eb002800	up	Zm00001eb026200	down
Zm00001eb003110	up	Zm00001eb026440	down
Zm00001eb003470	up	Zm00001eb026450	down
Zm00001eb003480	up	Zm00001eb026700	down
Zm00001eb003490	up	Zm00001eb026710	down
Zm00001eb003580	up	Zm00001eb026770	down
Zm00001eb003700	up	Zm00001eb027690	down
Zm00001eb003820	up	Zm00001eb027740	down
Zm00001eb004180	up	Zm00001eb027790	down
Zm00001eb004200	up	Zm00001eb027820	down
Zm00001eb004290	up	Zm00001eb027940	down
Zm00001eb004320	up	Zm00001eb027960	down
Zm00001eb004480	up	Zm00001eb028000	down
Zm00001eb004490	up	Zm00001eb028010	down
Zm00001eb004540	up	Zm00001eb028030	down
Zm00001eb004550	up	Zm00001eb028160	down
Zm00001eb004670	up	Zm00001eb028690	down
Zm00001eb004740	up	Zm00001eb028720	down
Zm00001eb004750	up	Zm00001eb028900	down
Zm00001eb005020	up	Zm00001eb028980	down
Zm00001eb005030	up	Zm00001eb029200	down
Zm00001eb005190	up	Zm00001eb029400	down
Zm00001eb005270	up	Zm00001eb029690	down
Zm00001eb005330	up	Zm00001eb029740	down
Zm00001eb005460	up	Zm00001eb029990	down
Zm00001eb005550	up	Zm00001eb030170	down
Zm00001eb005690	up	Zm00001eb030220	down
Zm00001eb005700	up	Zm00001eb030300	down
Zm00001eb005860	up	Zm00001eb030310	down
Zm00001eb005930	up	Zm00001eb030470	down
Zm00001eb006000	up	Zm00001eb031590	down
Zm00001eb006180	up	Zm00001eb031740	down
Zm00001eb006200	up	Zm00001eb031840	down
Zm00001eb006210	up	Zm00001eb032230	down
Zm00001eb006260	up	Zm00001eb032290	down
Zm00001eb006310	up	Zm00001eb032330	down
Zm00001eb006390	up	Zm00001eb032520	down
Zm00001eb006470	up	Zm00001eb032600	down
Zm00001eb006480	up	Zm00001eb033030	down
Zm00001eb006590	up	Zm00001eb033130	down
Zm00001eb006610	up	Zm00001eb033140	down
Zm00001eb006660	up	Zm00001eb033460	down
Zm00001eb006680	up	Zm00001eb033650	down
Zm00001eb006770	up	Zm00001eb034730	down
Zm00001eb007000	up	Zm00001eb034980	down
Zm00001eb007180	up	Zm00001eb036370	down
Zm00001eb007310	up	Zm00001eb036530	down
Zm00001eb007490	up	Zm00001eb036570	down
Zm00001eb007510	up	Zm00001eb036720	down
Zm00001eb007670	up	Zm00001eb036750	down
Zm00001eb007950	up	Zm00001eb036780	down
Zm00001eb008080	up	Zm00001eb036790	down
Zm00001eb008130	up	Zm00001eb036930	down
Zm00001eb008140	up	Zm00001eb036940	down
Zm00001eb008270	up	Zm00001eb037040	down
Zm00001eb008520	up	Zm00001eb037280	down
Zm00001eb008880	up	Zm00001eb037310	down
Zm00001eb008920	up	Zm00001eb037440	down
Zm00001eb008930	up	Zm00001eb037690	down
Zm00001eb009150	up	Zm00001eb037890	down
Zm00001eb009250	up	Zm00001eb038010	down
Zm00001eb009320	up	Zm00001eb038070	down
Zm00001eb009360	up	Zm00001eb038160	down
Zm00001eb009460	up	Zm00001eb038250	down
Zm00001eb009540	up	Zm00001eb038270	down
Zm00001eb009580	up	Zm00001eb038290	down
Zm00001eb009600	up	Zm00001eb038400	down
Zm00001eb009640	up	Zm00001eb038720	down
Zm00001eb009660	up	Zm00001eb038800	down
Zm00001eb009730	up	Zm00001eb038890	down
Zm00001eb009960	up	Zm00001eb039310	down
Zm00001eb010050	up	Zm00001eb039350	down
Zm00001eb010070	up	Zm00001eb039380	down
Zm00001eb010130	up	Zm00001eb039550	down
Zm00001eb010140	up	Zm00001eb039630	down
Zm00001eb010320	up	Zm00001eb040140	down
Zm00001eb010360	up	Zm00001eb040260	down
Zm00001eb010370	up	Zm00001eb040470	down
Zm00001eb010440	up	Zm00001eb040610	down
Zm00001eb010450	up	Zm00001eb040650	down
Zm00001eb010460	up	Zm00001eb040770	down
Zm00001eb010480	up	Zm00001eb040920	down
Zm00001eb010610	up	Zm00001eb041030	down
Zm00001eb010740	up	Zm00001eb041100	down
Zm00001eb010890	up	Zm00001eb041140	down
Zm00001eb011000	up	Zm00001eb041160	down
Zm00001eb011070	up	Zm00001eb041220	down
Zm00001eb011210	up	Zm00001eb041270	down
Zm00001eb011380	up	Zm00001eb041770	down
Zm00001eb011430	up	Zm00001eb041800	down
Zm00001eb011480	up	Zm00001eb041910	down
Zm00001eb011820	up	Zm00001eb042020	down
Zm00001eb012070	up	Zm00001eb042220	down
Zm00001eb012180	up	Zm00001eb042240	down
Zm00001eb012360	up	Zm00001eb042320	down
Zm00001eb012380	up	Zm00001eb042460	down
Zm00001eb012470	up	Zm00001eb042540	down
Zm00001eb012540	up	Zm00001eb042570	down
Zm00001eb012560	up	Zm00001eb042590	down
Zm00001eb012570	up	Zm00001eb042720	down
Zm00001eb012710	up	Zm00001eb042730	down
Zm00001eb012720	up	Zm00001eb042780	down
Zm00001eb012780	up	Zm00001eb042870	down
Zm00001eb012790	up	Zm00001eb042920	down
Zm00001eb012850	up	Zm00001eb043060	down
Zm00001eb012880	up	Zm00001eb043080	down
Zm00001eb012890	up	Zm00001eb043460	down
Zm00001eb012910	up	Zm00001eb043480	down
Zm00001eb012930	up	Zm00001eb043490	down
Zm00001eb012950	up	Zm00001eb043680	down
Zm00001eb012960	up	Zm00001eb043690	down
Zm00001eb013150	up	Zm00001eb044260	down
Zm00001eb013340	up	Zm00001eb044520	down
Zm00001eb013540	up	Zm00001eb044680	down
Zm00001eb013600	up	Zm00001eb044690	down
Zm00001eb013720	up	Zm00001eb044820	down
Zm00001eb013780	up	Zm00001eb044900	down
Zm00001eb013800	up	Zm00001eb044960	down
Zm00001eb013810	up	Zm00001eb045230	down
Zm00001eb013860	up	Zm00001eb045390	down
Zm00001eb013880	up	Zm00001eb045490	down
Zm00001eb013890	up	Zm00001eb045530	down
Zm00001eb014120	up	Zm00001eb045560	down
Zm00001eb014450	up	Zm00001eb045630	down
Zm00001eb014460	up	Zm00001eb045640	down
Zm00001eb014470	up	Zm00001eb045660	down
Zm00001eb014490	up	Zm00001eb045760	down
Zm00001eb014590	up	Zm00001eb045960	down
Zm00001eb014950	up	Zm00001eb045990	down
Zm00001eb014970	up	Zm00001eb046100	down
Zm00001eb014980	up	Zm00001eb046120	down
Zm00001eb015050	up	Zm00001eb046750	down
Zm00001eb015130	up	Zm00001eb046870	down
Zm00001eb015160	up	Zm00001eb047140	down
Zm00001eb015210	up	Zm00001eb047160	down
Zm00001eb015310	up	Zm00001eb047200	down
Zm00001eb015320	up	Zm00001eb047390	down
Zm00001eb015390	up	Zm00001eb047410	down
Zm00001eb015450	up	Zm00001eb047550	down
Zm00001eb015520	up	Zm00001eb047580	down
Zm00001eb015700	up	Zm00001eb047820	down
Zm00001eb015820	up	Zm00001eb047830	down
Zm00001eb015960	up	Zm00001eb047990	down
Zm00001eb016040	up	Zm00001eb048140	down
Zm00001eb016180	up	Zm00001eb048490	down
Zm00001eb016620	up	Zm00001eb048560	down
Zm00001eb016730	up	Zm00001eb048610	down
Zm00001eb016750	up	Zm00001eb048780	down
Zm00001eb016770	up	Zm00001eb048890	down
Zm00001eb016800	up	Zm00001eb048960	down
Zm00001eb016850	up	Zm00001eb049040	down
Zm00001eb016870	up	Zm00001eb049100	down
Zm00001eb016880	up	Zm00001eb049210	down
Zm00001eb017060	up	Zm00001eb049290	down
Zm00001eb017120	up	Zm00001eb049570	down
Zm00001eb017620	up	Zm00001eb049720	down
Zm00001eb017640	up	Zm00001eb049830	down
Zm00001eb017800	up	Zm00001eb049910	down
Zm00001eb017850	up	Zm00001eb049930	down
Zm00001eb017930	up	Zm00001eb050010	down
Zm00001eb018020	up	Zm00001eb050060	down
Zm00001eb018040	up	Zm00001eb050280	down
Zm00001eb018600	up	Zm00001eb050310	down
Zm00001eb018640	up	Zm00001eb050500	down
Zm00001eb018670	up	Zm00001eb050850	down
Zm00001eb018730	up	Zm00001eb050890	down
Zm00001eb018840	up	Zm00001eb050930	down
Zm00001eb018900	up	Zm00001eb051030	down
Zm00001eb019090	up	Zm00001eb051130	down
Zm00001eb019220	up	Zm00001eb051330	down
Zm00001eb019330	up	Zm00001eb051450	down
Zm00001eb019340	up	Zm00001eb052250	down
Zm00001eb019370	up	Zm00001eb052470	down
Zm00001eb019420	up	Zm00001eb052520	down
Zm00001eb019580	up	Zm00001eb052540	down
Zm00001eb019780	up	Zm00001eb052640	down
Zm00001eb019830	up	Zm00001eb052760	down
Zm00001eb019860	up	Zm00001eb052780	down
Zm00001eb019870	up	Zm00001eb052860	down
Zm00001eb020020	up	Zm00001eb052950	down
Zm00001eb020100	up	Zm00001eb053090	down
Zm00001eb020180	up	Zm00001eb053130	down
Zm00001eb020240	up	Zm00001eb053200	down
Zm00001eb020530	up	Zm00001eb053520	down
Zm00001eb020540	up	Zm00001eb053570	down
Zm00001eb020560	up	Zm00001eb053580	down
Zm00001eb020600	up	Zm00001eb053680	down
Zm00001eb020660	up	Zm00001eb053850	down
Zm00001eb020690	up	Zm00001eb053960	down
Zm00001eb020730	up	Zm00001eb054040	down
Zm00001eb020740	up	Zm00001eb054230	down
Zm00001eb020790	up	Zm00001eb054240	down
Zm00001eb020950	up	Zm00001eb054280	down
Zm00001eb020970	up	Zm00001eb054420	down
Zm00001eb020980	up	Zm00001eb054480	down
Zm00001eb021050	up	Zm00001eb054670	down
Zm00001eb021150	up	Zm00001eb054710	down
Zm00001eb021160	up	Zm00001eb054730	down
Zm00001eb021270	up	Zm00001eb054760	down
Zm00001eb021320	up	Zm00001eb054800	down
Zm00001eb021360	up	Zm00001eb054840	down
Zm00001eb021590	up	Zm00001eb054960	down
Zm00001eb021600	up	Zm00001eb054990	down
Zm00001eb021610	up	Zm00001eb055010	down
Zm00001eb021620	up	Zm00001eb055200	down
Zm00001eb021630	up	Zm00001eb055210	down
Zm00001eb021670	up	Zm00001eb055260	down
Zm00001eb021780	up	Zm00001eb055380	down
Zm00001eb021790	up	Zm00001eb055700	down
Zm00001eb021800	up	Zm00001eb055720	down
Zm00001eb022210	up	Zm00001eb055730	down
Zm00001eb022280	up	Zm00001eb055750	down
Zm00001eb022360	up	Zm00001eb055850	down
Zm00001eb022570	up	Zm00001eb056330	down
Zm00001eb022580	up	Zm00001eb056360	down
Zm00001eb022750	up	Zm00001eb056440	down
Zm00001eb022980	up	Zm00001eb056510	down
Zm00001eb022990	up	Zm00001eb056580	down
Zm00001eb023010	up	Zm00001eb056740	down
Zm00001eb023120	up	Zm00001eb056780	down
Zm00001eb023230	up	Zm00001eb056910	down
Zm00001eb023280	up	Zm00001eb056970	down
Zm00001eb023350	up	Zm00001eb057000	down
Zm00001eb023460	up	Zm00001eb057310	down
Zm00001eb023540	up	Zm00001eb057440	down
Zm00001eb023590	up	Zm00001eb057470	down
Zm00001eb023600	up	Zm00001eb057690	down
Zm00001eb023620	up	Zm00001eb057790	down
Zm00001eb023650	up	Zm00001eb057820	down
Zm00001eb023690	up	Zm00001eb057840	down
Zm00001eb023710	up	Zm00001eb057870	down
Zm00001eb023720	up	Zm00001eb057990	down
Zm00001eb023740	up	Zm00001eb058050	down
Zm00001eb023780	up	Zm00001eb058060	down
Zm00001eb023840	up	Zm00001eb058070	down
Zm00001eb023850	up	Zm00001eb058250	down
Zm00001eb023880	up	Zm00001eb058450	down
Zm00001eb023920	up	Zm00001eb058460	down
Zm00001eb023950	up	Zm00001eb058800	down
Zm00001eb023970	up	Zm00001eb058860	down
Zm00001eb024020	up	Zm00001eb058940	down
Zm00001eb024180	up	Zm00001eb058970	down
Zm00001eb024290	up	Zm00001eb059370	down
Zm00001eb024380	up	Zm00001eb059610	down
Zm00001eb024390	up	Zm00001eb059850	down
Zm00001eb024450	up	Zm00001eb059860	down
Zm00001eb024490	up	Zm00001eb059980	down
Zm00001eb024560	up	Zm00001eb060500	down
Zm00001eb024570	up	Zm00001eb060510	down
Zm00001eb024800	up	Zm00001eb060550	down
Zm00001eb024820	up	Zm00001eb060590	down
Zm00001eb024870	up	Zm00001eb060610	down
Zm00001eb024940	up	Zm00001eb060680	down
Zm00001eb024990	up	Zm00001eb061070	down
Zm00001eb025010	up	Zm00001eb061250	down
Zm00001eb025020	up	Zm00001eb061260	down
Zm00001eb025140	up	Zm00001eb061380	down
Zm00001eb025300	up	Zm00001eb061410	down
Zm00001eb025450	up	Zm00001eb061440	down
Zm00001eb025780	up	Zm00001eb061480	down
Zm00001eb025840	up	Zm00001eb061550	down
Zm00001eb025880	up	Zm00001eb061740	down
Zm00001eb026240	up	Zm00001eb061920	down
Zm00001eb026430	up	Zm00001eb062130	down
Zm00001eb026440	up	Zm00001eb062180	down
Zm00001eb026450	up	Zm00001eb062390	down
Zm00001eb026490	up	Zm00001eb062500	down
Zm00001eb026630	up	Zm00001eb062580	down
Zm00001eb026640	up	Zm00001eb062870	down
Zm00001eb026680	up	Zm00001eb063100	down
Zm00001eb026690	up	Zm00001eb063300	down
Zm00001eb026800	up	Zm00001eb063310	down
Zm00001eb027740	up	Zm00001eb063420	down
Zm00001eb027840	up	Zm00001eb063530	down
Zm00001eb027900	up	Zm00001eb063600	down
Zm00001eb028020	up	Zm00001eb063670	down
Zm00001eb028610	up	Zm00001eb063840	down
Zm00001eb028720	up	Zm00001eb063860	down
Zm00001eb028760	up	Zm00001eb063910	down
Zm00001eb028770	up	Zm00001eb063980	down
Zm00001eb028850	up	Zm00001eb064000	down
Zm00001eb029390	up	Zm00001eb064010	down
Zm00001eb029470	up	Zm00001eb064040	down
Zm00001eb029530	up	Zm00001eb064190	down
Zm00001eb029680	up	Zm00001eb064420	down
Zm00001eb029720	up	Zm00001eb064510	down
Zm00001eb029960	up	Zm00001eb064530	down
Zm00001eb029990	up	Zm00001eb064580	down
Zm00001eb030110	up	Zm00001eb064830	down
Zm00001eb030260	up	Zm00001eb064840	down
Zm00001eb030390	up	Zm00001eb065120	down
Zm00001eb030430	up	Zm00001eb065410	down
Zm00001eb030660	up	Zm00001eb065560	down
Zm00001eb030800	up	Zm00001eb065630	down
Zm00001eb030840	up	Zm00001eb065710	down
Zm00001eb030950	up	Zm00001eb066060	down
Zm00001eb031210	up	Zm00001eb066070	down
Zm00001eb031270	up	Zm00001eb066190	down
Zm00001eb031290	up	Zm00001eb066210	down
Zm00001eb031330	up	Zm00001eb066570	down
Zm00001eb031670	up	Zm00001eb066900	down
Zm00001eb031870	up	Zm00001eb066910	down
Zm00001eb031890	up	Zm00001eb066920	down
Zm00001eb031940	up	Zm00001eb067040	down
Zm00001eb032000	up	Zm00001eb067180	down
Zm00001eb032100	up	Zm00001eb067190	down
Zm00001eb032310	up	Zm00001eb067210	down
Zm00001eb032330	up	Zm00001eb067230	down
Zm00001eb032500	up	Zm00001eb067250	down
Zm00001eb032600	up	Zm00001eb067290	down
Zm00001eb032630	up	Zm00001eb067380	down
Zm00001eb032780	up	Zm00001eb067550	down
Zm00001eb032940	up	Zm00001eb067590	down
Zm00001eb033080	up	Zm00001eb067620	down
Zm00001eb033470	up	Zm00001eb067640	down
Zm00001eb033570	up	Zm00001eb067870	down
Zm00001eb033610	up	Zm00001eb068410	down
Zm00001eb033650	up	Zm00001eb068590	down
Zm00001eb033740	up	Zm00001eb068830	down
Zm00001eb033870	up	Zm00001eb068910	down
Zm00001eb033880	up	Zm00001eb068980	down
Zm00001eb033950	up	Zm00001eb069020	down
Zm00001eb033960	up	Zm00001eb069090	down
Zm00001eb034100	up	Zm00001eb069290	down
Zm00001eb034780	up	Zm00001eb069310	down
Zm00001eb034810	up	Zm00001eb069320	down
Zm00001eb034890	up	Zm00001eb069330	down
Zm00001eb035010	up	Zm00001eb069400	down
Zm00001eb035030	up	Zm00001eb069410	down
Zm00001eb035340	up	Zm00001eb069460	down
Zm00001eb035350	up	Zm00001eb069630	down
Zm00001eb035610	up	Zm00001eb070150	down
Zm00001eb035730	up	Zm00001eb070180	down
Zm00001eb035750	up	Zm00001eb070220	down
Zm00001eb035780	up	Zm00001eb070280	down
Zm00001eb035860	up	Zm00001eb070410	down
Zm00001eb035960	up	Zm00001eb070490	down
Zm00001eb035970	up	Zm00001eb070560	down
Zm00001eb036270	up	Zm00001eb070600	down
Zm00001eb036480	up	Zm00001eb070610	down
Zm00001eb036770	up	Zm00001eb070750	down
Zm00001eb036780	up	Zm00001eb070890	down
Zm00001eb036910	up	Zm00001eb070950	down
Zm00001eb036930	up	Zm00001eb071030	down
Zm00001eb036970	up	Zm00001eb071110	down
Zm00001eb037000	up	Zm00001eb071190	down
Zm00001eb037010	up	Zm00001eb071510	down
Zm00001eb037100	up	Zm00001eb071540	down
Zm00001eb037110	up	Zm00001eb071650	down
Zm00001eb037210	up	Zm00001eb072020	down
Zm00001eb037360	up	Zm00001eb072230	down
Zm00001eb037500	up	Zm00001eb072510	down
Zm00001eb037540	up	Zm00001eb072800	down
Zm00001eb037570	up	Zm00001eb072880	down
Zm00001eb037600	up	Zm00001eb072990	down
Zm00001eb037670	up	Zm00001eb073010	down
Zm00001eb037690	up	Zm00001eb073040	down
Zm00001eb037890	up	Zm00001eb073240	down
Zm00001eb038210	up	Zm00001eb073350	down
Zm00001eb038270	up	Zm00001eb073480	down
Zm00001eb038350	up	Zm00001eb073510	down
Zm00001eb038410	up	Zm00001eb073550	down
Zm00001eb038530	up	Zm00001eb073640	down
Zm00001eb038620	up	Zm00001eb073660	down
Zm00001eb038730	up	Zm00001eb073990	down
Zm00001eb038800	up	Zm00001eb074080	down
Zm00001eb038880	up	Zm00001eb074270	down
Zm00001eb039010	up	Zm00001eb074290	down
Zm00001eb039020	up	Zm00001eb074330	down
Zm00001eb039150	up	Zm00001eb074410	down
Zm00001eb039160	up	Zm00001eb074910	down
Zm00001eb039350	up	Zm00001eb075070	down
Zm00001eb039650	up	Zm00001eb075230	down
Zm00001eb039710	up	Zm00001eb075250	down
Zm00001eb039850	up	Zm00001eb075300	down
Zm00001eb040050	up	Zm00001eb075420	down
Zm00001eb040070	up	Zm00001eb075660	down
Zm00001eb040140	up	Zm00001eb075840	down
Zm00001eb040280	up	Zm00001eb075940	down
Zm00001eb040550	up	Zm00001eb076030	down
Zm00001eb040570	up	Zm00001eb076150	down
Zm00001eb040580	up	Zm00001eb076180	down
Zm00001eb040620	up	Zm00001eb076540	down
Zm00001eb040730	up	Zm00001eb076550	down
Zm00001eb041050	up	Zm00001eb076600	down
Zm00001eb041380	up	Zm00001eb076690	down
Zm00001eb041390	up	Zm00001eb076940	down
Zm00001eb041430	up	Zm00001eb077160	down
Zm00001eb041560	up	Zm00001eb077270	down
Zm00001eb041770	up	Zm00001eb077290	down
Zm00001eb041800	up	Zm00001eb077310	down
Zm00001eb041840	up	Zm00001eb077330	down
Zm00001eb041910	up	Zm00001eb077410	down
Zm00001eb042020	up	Zm00001eb077530	down
Zm00001eb042110	up	Zm00001eb077540	down
Zm00001eb042260	up	Zm00001eb077630	down
Zm00001eb042270	up	Zm00001eb077640	down
Zm00001eb042280	up	Zm00001eb078120	down
Zm00001eb042530	up	Zm00001eb078210	down
Zm00001eb042780	up	Zm00001eb078640	down
Zm00001eb042900	up	Zm00001eb078770	down
Zm00001eb042970	up	Zm00001eb078900	down
Zm00001eb043100	up	Zm00001eb079180	down
Zm00001eb043270	up	Zm00001eb079270	down
Zm00001eb043400	up	Zm00001eb079290	down
Zm00001eb043450	up	Zm00001eb079380	down
Zm00001eb043480	up	Zm00001eb079390	down
Zm00001eb043580	up	Zm00001eb079740	down
Zm00001eb043610	up	Zm00001eb079790	down
Zm00001eb043630	up	Zm00001eb080080	down
Zm00001eb043650	up	Zm00001eb080130	down
Zm00001eb043750	up	Zm00001eb080150	down
Zm00001eb043900	up	Zm00001eb080170	down
Zm00001eb043980	up	Zm00001eb080180	down
Zm00001eb044020	up	Zm00001eb080210	down
Zm00001eb044060	up	Zm00001eb080420	down
Zm00001eb044090	up	Zm00001eb080580	down
Zm00001eb044140	up	Zm00001eb080590	down
Zm00001eb044190	up	Zm00001eb080780	down
Zm00001eb044210	up	Zm00001eb080820	down
Zm00001eb044260	up	Zm00001eb080890	down
Zm00001eb044330	up	Zm00001eb080970	down
Zm00001eb044360	up	Zm00001eb081030	down
Zm00001eb044390	up	Zm00001eb081170	down
Zm00001eb044420	up	Zm00001eb081280	down
Zm00001eb044450	up	Zm00001eb081290	down
Zm00001eb044500	up	Zm00001eb081640	down
Zm00001eb044540	up	Zm00001eb082560	down
Zm00001eb044590	up	Zm00001eb082670	down
Zm00001eb044850	up	Zm00001eb082840	down
Zm00001eb044870	up	Zm00001eb082850	down
Zm00001eb044960	up	Zm00001eb082930	down
Zm00001eb044970	up	Zm00001eb082960	down
Zm00001eb045270	up	Zm00001eb083490	down
Zm00001eb045340	up	Zm00001eb083520	down
Zm00001eb045370	up	Zm00001eb083610	down
Zm00001eb045690	up	Zm00001eb083720	down
Zm00001eb045780	up	Zm00001eb083980	down
Zm00001eb045970	up	Zm00001eb084020	down
Zm00001eb045980	up	Zm00001eb084240	down
Zm00001eb046200	up	Zm00001eb084510	down
Zm00001eb046210	up	Zm00001eb084590	down
Zm00001eb046220	up	Zm00001eb084940	down
Zm00001eb046400	up	Zm00001eb085130	down
Zm00001eb046520	up	Zm00001eb085180	down
Zm00001eb046720	up	Zm00001eb085330	down
Zm00001eb046740	up	Zm00001eb085460	down
Zm00001eb046860	up	Zm00001eb085730	down
Zm00001eb047010	up	Zm00001eb085760	down
Zm00001eb047070	up	Zm00001eb086050	down
Zm00001eb047200	up	Zm00001eb086220	down
Zm00001eb047450	up	Zm00001eb086800	down
Zm00001eb047470	up	Zm00001eb087020	down
Zm00001eb047490	up	Zm00001eb087050	down
Zm00001eb047580	up	Zm00001eb087080	down
Zm00001eb047650	up	Zm00001eb087180	down
Zm00001eb047660	up	Zm00001eb087380	down
Zm00001eb047890	up	Zm00001eb087410	down
Zm00001eb047970	up	Zm00001eb087420	down
Zm00001eb048020	up	Zm00001eb087570	down
Zm00001eb048420	up	Zm00001eb087750	down
Zm00001eb048490	up	Zm00001eb087920	down
Zm00001eb048510	up	Zm00001eb087960	down
Zm00001eb048560	up	Zm00001eb088000	down
Zm00001eb048680	up	Zm00001eb088020	down
Zm00001eb048770	up	Zm00001eb088090	down
Zm00001eb048780	up	Zm00001eb088850	down
Zm00001eb049040	up	Zm00001eb088860	down
Zm00001eb049150	up	Zm00001eb089090	down
Zm00001eb049270	up	Zm00001eb089230	down
Zm00001eb049310	up	Zm00001eb089250	down
Zm00001eb049330	up	Zm00001eb089340	down
Zm00001eb049630	up	Zm00001eb089470	down
Zm00001eb049640	up	Zm00001eb089480	down
Zm00001eb049790	up	Zm00001eb089630	down
Zm00001eb049850	up	Zm00001eb089800	down
Zm00001eb049860	up	Zm00001eb090060	down
Zm00001eb049890	up	Zm00001eb090320	down
Zm00001eb049920	up	Zm00001eb090540	down
Zm00001eb049950	up	Zm00001eb090910	down
Zm00001eb049980	up	Zm00001eb090920	down
Zm00001eb050070	up	Zm00001eb090970	down
Zm00001eb050080	up	Zm00001eb091060	down
Zm00001eb050140	up	Zm00001eb091110	down
Zm00001eb050290	up	Zm00001eb091140	down
Zm00001eb050320	up	Zm00001eb091230	down
Zm00001eb050500	up	Zm00001eb091240	down
Zm00001eb050510	up	Zm00001eb091350	down
Zm00001eb050610	up	Zm00001eb091400	down
Zm00001eb050630	up	Zm00001eb091700	down
Zm00001eb050700	up	Zm00001eb091710	down
Zm00001eb050710	up	Zm00001eb091870	down
Zm00001eb050910	up	Zm00001eb091900	down
Zm00001eb050930	up	Zm00001eb091920	down
Zm00001eb050970	up	Zm00001eb092610	down
Zm00001eb051130	up	Zm00001eb092750	down
Zm00001eb051290	up	Zm00001eb092770	down
Zm00001eb051500	up	Zm00001eb093490	down
Zm00001eb051510	up	Zm00001eb093610	down
Zm00001eb051580	up	Zm00001eb093750	down
Zm00001eb052000	up	Zm00001eb093770	down
Zm00001eb052020	up	Zm00001eb093780	down
Zm00001eb052100	up	Zm00001eb093800	down
Zm00001eb052110	up	Zm00001eb093890	down
Zm00001eb052120	up	Zm00001eb093930	down
Zm00001eb052200	up	Zm00001eb093940	down
Zm00001eb052470	up	Zm00001eb094610	down
Zm00001eb052540	up	Zm00001eb095000	down
Zm00001eb052590	up	Zm00001eb095270	down
Zm00001eb052730	up	Zm00001eb095510	down
Zm00001eb053220	up	Zm00001eb095540	down
Zm00001eb053230	up	Zm00001eb096360	down
Zm00001eb053440	up	Zm00001eb096370	down
Zm00001eb053560	up	Zm00001eb096400	down
Zm00001eb053680	up	Zm00001eb096430	down
Zm00001eb053700	up	Zm00001eb096440	down
Zm00001eb053710	up	Zm00001eb096490	down
Zm00001eb053720	up	Zm00001eb096510	down
Zm00001eb053780	up	Zm00001eb096680	down
Zm00001eb053850	up	Zm00001eb096900	down
Zm00001eb054050	up	Zm00001eb096980	down
Zm00001eb054390	up	Zm00001eb097590	down
Zm00001eb054430	up	Zm00001eb097790	down
Zm00001eb054480	up	Zm00001eb097930	down
Zm00001eb054680	up	Zm00001eb097940	down
Zm00001eb054960	up	Zm00001eb098030	down
Zm00001eb055220	up	Zm00001eb098220	down
Zm00001eb055280	up	Zm00001eb098510	down
Zm00001eb055410	up	Zm00001eb098650	down
Zm00001eb055430	up	Zm00001eb098860	down
Zm00001eb055540	up	Zm00001eb098880	down
Zm00001eb055830	up	Zm00001eb098960	down
Zm00001eb055880	up	Zm00001eb099120	down
Zm00001eb055900	up	Zm00001eb099250	down
Zm00001eb056030	up	Zm00001eb099440	down
Zm00001eb056050	up	Zm00001eb099470	down
Zm00001eb056200	up	Zm00001eb099490	down
Zm00001eb056330	up	Zm00001eb099810	down
Zm00001eb056490	up	Zm00001eb099820	down
Zm00001eb056550	up	Zm00001eb099920	down
Zm00001eb056760	up	Zm00001eb100170	down
Zm00001eb056800	up	Zm00001eb100180	down
Zm00001eb056970	up	Zm00001eb100490	down
Zm00001eb056990	up	Zm00001eb100800	down
Zm00001eb057000	up	Zm00001eb100940	down
Zm00001eb057370	up	Zm00001eb101050	down
Zm00001eb057400	up	Zm00001eb101100	down
Zm00001eb057480	up	Zm00001eb101330	down
Zm00001eb057770	up	Zm00001eb101400	down
Zm00001eb057780	up	Zm00001eb101450	down
Zm00001eb057790	up	Zm00001eb101680	down
Zm00001eb057910	up	Zm00001eb101750	down
Zm00001eb057970	up	Zm00001eb101770	down
Zm00001eb058100	up	Zm00001eb101870	down
Zm00001eb058130	up	Zm00001eb102070	down
Zm00001eb058150	up	Zm00001eb102150	down
Zm00001eb058260	up	Zm00001eb102250	down
Zm00001eb058370	up	Zm00001eb102460	down
Zm00001eb058720	up	Zm00001eb102500	down
Zm00001eb058740	up	Zm00001eb102530	down
Zm00001eb058800	up	Zm00001eb102640	down
Zm00001eb058870	up	Zm00001eb103100	down
Zm00001eb058930	up	Zm00001eb103480	down
Zm00001eb058970	up	Zm00001eb103540	down
Zm00001eb059070	up	Zm00001eb104000	down
Zm00001eb059180	up	Zm00001eb104220	down
Zm00001eb059310	up	Zm00001eb104290	down
Zm00001eb059350	up	Zm00001eb104510	down
Zm00001eb059460	up	Zm00001eb104530	down
Zm00001eb059480	up	Zm00001eb104690	down
Zm00001eb059490	up	Zm00001eb104720	down
Zm00001eb059520	up	Zm00001eb104820	down
Zm00001eb059540	up	Zm00001eb104830	down
Zm00001eb059580	up	Zm00001eb104840	down
Zm00001eb059780	up	Zm00001eb105120	down
Zm00001eb059930	up	Zm00001eb105290	down
Zm00001eb059970	up	Zm00001eb105390	down
Zm00001eb060130	up	Zm00001eb105530	down
Zm00001eb060190	up	Zm00001eb105680	down
Zm00001eb060260	up	Zm00001eb106150	down
Zm00001eb060470	up	Zm00001eb106310	down
Zm00001eb060480	up	Zm00001eb106320	down
Zm00001eb060490	up	Zm00001eb106390	down
Zm00001eb060520	up	Zm00001eb106410	down
Zm00001eb060530	up	Zm00001eb106640	down
Zm00001eb060890	up	Zm00001eb106860	down
Zm00001eb061080	up	Zm00001eb106910	down
Zm00001eb061370	up	Zm00001eb106950	down
Zm00001eb061630	up	Zm00001eb107190	down
Zm00001eb061810	up	Zm00001eb107480	down
Zm00001eb061880	up	Zm00001eb107530	down
Zm00001eb062080	up	Zm00001eb107670	down
Zm00001eb062170	up	Zm00001eb107730	down
Zm00001eb062330	up	Zm00001eb107740	down
Zm00001eb062440	up	Zm00001eb107750	down
Zm00001eb062460	up	Zm00001eb107760	down
Zm00001eb062510	up	Zm00001eb107890	down
Zm00001eb062640	up	Zm00001eb108330	down
Zm00001eb062850	up	Zm00001eb108360	down
Zm00001eb062860	up	Zm00001eb108530	down
Zm00001eb062880	up	Zm00001eb108640	down
Zm00001eb062900	up	Zm00001eb108760	down
Zm00001eb063040	up	Zm00001eb109290	down
Zm00001eb063160	up	Zm00001eb109330	down
Zm00001eb063220	up	Zm00001eb109450	down
Zm00001eb063230	up	Zm00001eb109520	down
Zm00001eb063250	up	Zm00001eb109610	down
Zm00001eb063450	up	Zm00001eb109830	down
Zm00001eb063530	up	Zm00001eb109910	down
Zm00001eb063650	up	Zm00001eb110000	down
Zm00001eb063670	up	Zm00001eb110030	down
Zm00001eb063680	up	Zm00001eb110740	down
Zm00001eb063890	up	Zm00001eb110760	down
Zm00001eb064450	up	Zm00001eb110840	down
Zm00001eb064650	up	Zm00001eb111350	down
Zm00001eb064730	up	Zm00001eb111510	down
Zm00001eb064750	up	Zm00001eb111520	down
Zm00001eb064840	up	Zm00001eb111590	down
Zm00001eb064990	up	Zm00001eb111610	down
Zm00001eb065140	up	Zm00001eb111660	down
Zm00001eb065170	up	Zm00001eb111670	down
Zm00001eb065380	up	Zm00001eb111710	down
Zm00001eb065440	up	Zm00001eb111760	down
Zm00001eb065580	up	Zm00001eb111810	down
Zm00001eb065660	up	Zm00001eb111990	down
Zm00001eb065710	up	Zm00001eb112180	down
Zm00001eb065900	up	Zm00001eb112210	down
Zm00001eb065970	up	Zm00001eb112250	down
Zm00001eb066150	up	Zm00001eb112360	down
Zm00001eb066570	up	Zm00001eb112930	down
Zm00001eb066600	up	Zm00001eb113140	down
Zm00001eb066680	up	Zm00001eb113210	down
Zm00001eb066830	up	Zm00001eb113240	down
Zm00001eb067060	up	Zm00001eb113360	down
Zm00001eb067080	up	Zm00001eb114060	down
Zm00001eb067190	up	Zm00001eb114070	down
Zm00001eb067350	up	Zm00001eb114120	down
Zm00001eb067590	up	Zm00001eb114140	down
Zm00001eb067620	up	Zm00001eb114790	down
Zm00001eb067690	up	Zm00001eb115060	down
Zm00001eb067700	up	Zm00001eb115090	down
Zm00001eb067710	up	Zm00001eb115210	down
Zm00001eb067890	up	Zm00001eb115230	down
Zm00001eb067900	up	Zm00001eb116230	down
Zm00001eb067910	up	Zm00001eb116240	down
Zm00001eb067980	up	Zm00001eb116330	down
Zm00001eb068000	up	Zm00001eb116380	down
Zm00001eb068120	up	Zm00001eb116500	down
Zm00001eb068280	up	Zm00001eb116740	down
Zm00001eb068290	up	Zm00001eb116810	down
Zm00001eb068400	up	Zm00001eb116830	down
Zm00001eb068440	up	Zm00001eb116850	down
Zm00001eb068530	up	Zm00001eb116930	down
Zm00001eb068860	up	Zm00001eb117350	down
Zm00001eb069130	up	Zm00001eb117370	down
Zm00001eb069140	up	Zm00001eb117460	down
Zm00001eb069260	up	Zm00001eb117590	down
Zm00001eb069630	up	Zm00001eb118300	down
Zm00001eb069720	up	Zm00001eb118430	down
Zm00001eb069790	up	Zm00001eb118750	down
Zm00001eb070050	up	Zm00001eb118780	down
Zm00001eb070080	up	Zm00001eb119220	down
Zm00001eb070170	up	Zm00001eb119260	down
Zm00001eb070190	up	Zm00001eb119270	down
Zm00001eb070240	up	Zm00001eb119290	down
Zm00001eb070250	up	Zm00001eb119330	down
Zm00001eb070310	up	Zm00001eb119430	down
Zm00001eb070390	up	Zm00001eb119540	down
Zm00001eb070400	up	Zm00001eb119660	down
Zm00001eb070600	up	Zm00001eb119840	down
Zm00001eb070730	up	Zm00001eb119920	down
Zm00001eb070760	up	Zm00001eb120010	down
Zm00001eb070790	up	Zm00001eb120020	down
Zm00001eb070910	up	Zm00001eb120080	down
Zm00001eb071110	up	Zm00001eb120460	down
Zm00001eb071250	up	Zm00001eb120470	down
Zm00001eb071550	up	Zm00001eb120590	down
Zm00001eb071630	up	Zm00001eb120820	down
Zm00001eb071700	up	Zm00001eb120980	down
Zm00001eb071760	up	Zm00001eb120990	down
Zm00001eb071780	up	Zm00001eb121040	down
Zm00001eb071830	up	Zm00001eb121240	down
Zm00001eb071850	up	Zm00001eb121270	down
Zm00001eb071920	up	Zm00001eb121310	down
Zm00001eb071940	up	Zm00001eb121400	down
Zm00001eb071980	up	Zm00001eb121420	down
Zm00001eb072040	up	Zm00001eb121480	down
Zm00001eb072050	up	Zm00001eb121500	down
Zm00001eb072150	up	Zm00001eb121580	down
Zm00001eb072260	up	Zm00001eb121770	down
Zm00001eb072290	up	Zm00001eb122240	down
Zm00001eb072360	up	Zm00001eb122410	down
Zm00001eb072430	up	Zm00001eb122610	down
Zm00001eb072510	up	Zm00001eb122750	down
Zm00001eb072650	up	Zm00001eb122840	down
Zm00001eb072660	up	Zm00001eb122890	down
Zm00001eb072700	up	Zm00001eb122980	down
Zm00001eb072740	up	Zm00001eb123360	down
Zm00001eb072810	up	Zm00001eb123660	down
Zm00001eb072870	up	Zm00001eb123780	down
Zm00001eb072900	up	Zm00001eb124080	down
Zm00001eb072910	up	Zm00001eb124290	down
Zm00001eb072940	up	Zm00001eb124340	down
Zm00001eb072990	up	Zm00001eb124740	down
Zm00001eb073030	up	Zm00001eb124750	down
Zm00001eb073180	up	Zm00001eb124800	down
Zm00001eb073280	up	Zm00001eb124830	down
Zm00001eb073290	up	Zm00001eb125000	down
Zm00001eb073440	up	Zm00001eb125060	down
Zm00001eb073550	up	Zm00001eb125100	down
Zm00001eb073560	up	Zm00001eb125120	down
Zm00001eb073590	up	Zm00001eb125140	down
Zm00001eb073610	up	Zm00001eb125420	down
Zm00001eb073620	up	Zm00001eb125470	down
Zm00001eb073660	up	Zm00001eb125830	down
Zm00001eb073740	up	Zm00001eb126080	down
Zm00001eb073750	up	Zm00001eb126430	down
Zm00001eb073810	up	Zm00001eb126690	down
Zm00001eb073830	up	Zm00001eb126900	down
Zm00001eb074170	up	Zm00001eb127020	down
Zm00001eb074210	up	Zm00001eb127300	down
Zm00001eb074270	up	Zm00001eb127340	down
Zm00001eb074280	up	Zm00001eb127430	down
Zm00001eb074310	up	Zm00001eb127520	down
Zm00001eb074330	up	Zm00001eb127550	down
Zm00001eb074360	up	Zm00001eb127810	down
Zm00001eb074370	up	Zm00001eb127890	down
Zm00001eb074520	up	Zm00001eb127920	down
Zm00001eb074530	up	Zm00001eb127990	down
Zm00001eb074640	up	Zm00001eb128150	down
Zm00001eb074680	up	Zm00001eb128250	down
Zm00001eb074760	up	Zm00001eb129040	down
Zm00001eb074930	up	Zm00001eb129050	down
Zm00001eb075000	up	Zm00001eb129850	down
Zm00001eb075010	up	Zm00001eb129920	down
Zm00001eb075130	up	Zm00001eb129970	down
Zm00001eb075200	up	Zm00001eb130060	down
Zm00001eb075210	up	Zm00001eb130220	down
Zm00001eb075250	up	Zm00001eb130430	down
Zm00001eb075270	up	Zm00001eb130570	down
Zm00001eb075300	up	Zm00001eb130810	down
Zm00001eb075360	up	Zm00001eb131000	down
Zm00001eb075370	up	Zm00001eb131130	down
Zm00001eb075420	up	Zm00001eb131150	down
Zm00001eb075460	up	Zm00001eb131170	down
Zm00001eb075470	up	Zm00001eb131370	down
Zm00001eb075760	up	Zm00001eb131630	down
Zm00001eb076070	up	Zm00001eb131710	down
Zm00001eb076240	up	Zm00001eb131880	down
Zm00001eb076410	up	Zm00001eb132260	down
Zm00001eb076460	up	Zm00001eb132610	down
Zm00001eb076540	up	Zm00001eb132660	down
Zm00001eb076740	up	Zm00001eb132890	down
Zm00001eb076850	up	Zm00001eb133480	down
Zm00001eb076870	up	Zm00001eb134200	down
Zm00001eb076900	up	Zm00001eb134620	down
Zm00001eb077010	up	Zm00001eb134800	down
Zm00001eb077060	up	Zm00001eb134820	down
Zm00001eb077080	up	Zm00001eb135270	down
Zm00001eb077130	up	Zm00001eb135610	down
Zm00001eb077160	up	Zm00001eb135650	down
Zm00001eb077200	up	Zm00001eb135940	down
Zm00001eb077290	up	Zm00001eb135980	down
Zm00001eb077310	up	Zm00001eb136080	down
Zm00001eb077330	up	Zm00001eb136110	down
Zm00001eb077540	up	Zm00001eb136430	down
Zm00001eb077580	up	Zm00001eb136490	down
Zm00001eb077640	up	Zm00001eb136500	down
Zm00001eb077700	up	Zm00001eb136620	down
Zm00001eb077720	up	Zm00001eb136640	down
Zm00001eb077890	up	Zm00001eb136650	down
Zm00001eb077910	up	Zm00001eb136720	down
Zm00001eb077920	up	Zm00001eb136750	down
Zm00001eb077960	up	Zm00001eb136840	down
Zm00001eb077980	up	Zm00001eb136900	down
Zm00001eb078120	up	Zm00001eb136980	down
Zm00001eb078360	up	Zm00001eb137030	down
Zm00001eb078470	up	Zm00001eb137110	down
Zm00001eb078560	up	Zm00001eb137180	down
Zm00001eb078570	up	Zm00001eb137820	down
Zm00001eb078730	up	Zm00001eb137960	down
Zm00001eb078740	up	Zm00001eb137990	down
Zm00001eb078810	up	Zm00001eb138230	down
Zm00001eb078870	up	Zm00001eb138290	down
Zm00001eb078890	up	Zm00001eb138300	down
Zm00001eb079170	up	Zm00001eb138310	down
Zm00001eb079390	up	Zm00001eb138360	down
Zm00001eb079490	up	Zm00001eb138460	down
Zm00001eb079530	up	Zm00001eb138550	down
Zm00001eb079730	up	Zm00001eb138580	down
Zm00001eb079860	up	Zm00001eb138710	down
Zm00001eb080110	up	Zm00001eb138920	down
Zm00001eb080150	up	Zm00001eb139060	down
Zm00001eb080160	up	Zm00001eb139070	down
Zm00001eb080180	up	Zm00001eb139500	down
Zm00001eb080210	up	Zm00001eb139590	down
Zm00001eb080360	up	Zm00001eb139710	down
Zm00001eb080500	up	Zm00001eb139870	down
Zm00001eb080510	up	Zm00001eb139920	down
Zm00001eb080540	up	Zm00001eb139970	down
Zm00001eb080560	up	Zm00001eb140210	down
Zm00001eb080600	up	Zm00001eb140230	down
Zm00001eb080770	up	Zm00001eb140380	down
Zm00001eb080920	up	Zm00001eb140490	down
Zm00001eb081100	up	Zm00001eb140580	down
Zm00001eb081120	up	Zm00001eb140590	down
Zm00001eb081330	up	Zm00001eb140680	down
Zm00001eb081420	up	Zm00001eb140730	down
Zm00001eb081550	up	Zm00001eb140930	down
Zm00001eb081620	up	Zm00001eb141210	down
Zm00001eb081690	up	Zm00001eb141310	down
Zm00001eb081780	up	Zm00001eb141470	down
Zm00001eb081900	up	Zm00001eb141540	down
Zm00001eb082150	up	Zm00001eb141570	down
Zm00001eb082170	up	Zm00001eb141700	down
Zm00001eb082180	up	Zm00001eb141980	down
Zm00001eb082200	up	Zm00001eb142000	down
Zm00001eb082210	up	Zm00001eb142250	down
Zm00001eb082280	up	Zm00001eb142300	down
Zm00001eb082290	up	Zm00001eb142370	down
Zm00001eb082370	up	Zm00001eb142620	down
Zm00001eb082390	up	Zm00001eb142710	down
Zm00001eb082470	up	Zm00001eb143000	down
Zm00001eb082800	up	Zm00001eb143110	down
Zm00001eb082830	up	Zm00001eb143230	down
Zm00001eb082860	up	Zm00001eb143580	down
Zm00001eb083140	up	Zm00001eb144290	down
Zm00001eb083180	up	Zm00001eb144480	down
Zm00001eb083390	up	Zm00001eb144500	down
Zm00001eb083530	up	Zm00001eb144570	down
Zm00001eb083540	up	Zm00001eb144590	down
Zm00001eb083870	up	Zm00001eb144630	down
Zm00001eb083890	up	Zm00001eb144760	down
Zm00001eb083980	up	Zm00001eb144930	down
Zm00001eb084060	up	Zm00001eb145050	down
Zm00001eb084160	up	Zm00001eb145070	down
Zm00001eb084290	up	Zm00001eb145390	down
Zm00001eb084360	up	Zm00001eb145730	down
Zm00001eb084420	up	Zm00001eb146070	down
Zm00001eb084430	up	Zm00001eb146160	down
Zm00001eb084450	up	Zm00001eb146180	down
Zm00001eb084530	up	Zm00001eb146190	down
Zm00001eb084680	up	Zm00001eb146390	down
Zm00001eb084690	up	Zm00001eb146450	down
Zm00001eb084820	up	Zm00001eb146530	down
Zm00001eb084870	up	Zm00001eb147030	down
Zm00001eb084880	up	Zm00001eb147170	down
Zm00001eb085150	up	Zm00001eb147220	down
Zm00001eb085280	up	Zm00001eb147260	down
Zm00001eb085330	up	Zm00001eb147420	down
Zm00001eb085360	up	Zm00001eb147670	down
Zm00001eb085380	up	Zm00001eb147720	down
Zm00001eb085620	up	Zm00001eb147830	down
Zm00001eb085690	up	Zm00001eb147840	down
Zm00001eb086070	up	Zm00001eb148040	down
Zm00001eb086200	up	Zm00001eb148070	down
Zm00001eb087230	up	Zm00001eb148130	down
Zm00001eb087380	up	Zm00001eb148270	down
Zm00001eb087920	up	Zm00001eb148310	down
Zm00001eb087980	up	Zm00001eb148350	down
Zm00001eb088000	up	Zm00001eb148570	down
Zm00001eb088150	up	Zm00001eb148580	down
Zm00001eb088410	up	Zm00001eb148770	down
Zm00001eb088500	up	Zm00001eb148830	down
Zm00001eb088730	up	Zm00001eb148910	down
Zm00001eb088740	up	Zm00001eb148950	down
Zm00001eb088800	up	Zm00001eb149580	down
Zm00001eb088950	up	Zm00001eb149670	down
Zm00001eb089080	up	Zm00001eb149790	down
Zm00001eb089340	up	Zm00001eb149800	down
Zm00001eb089360	up	Zm00001eb149840	down
Zm00001eb089420	up	Zm00001eb149860	down
Zm00001eb089540	up	Zm00001eb150010	down
Zm00001eb089560	up	Zm00001eb150030	down
Zm00001eb089670	up	Zm00001eb150050	down
Zm00001eb089720	up	Zm00001eb150090	down
Zm00001eb090060	up	Zm00001eb150120	down
Zm00001eb090110	up	Zm00001eb150170	down
Zm00001eb090160	up	Zm00001eb150250	down
Zm00001eb090230	up	Zm00001eb150370	down
Zm00001eb090260	up	Zm00001eb150380	down
Zm00001eb090880	up	Zm00001eb150400	down
Zm00001eb090910	up	Zm00001eb150410	down
Zm00001eb091000	up	Zm00001eb150420	down
Zm00001eb091200	up	Zm00001eb150470	down
Zm00001eb091420	up	Zm00001eb150530	down
Zm00001eb091640	up	Zm00001eb150550	down
Zm00001eb091750	up	Zm00001eb150590	down
Zm00001eb091980	up	Zm00001eb150730	down
Zm00001eb092180	up	Zm00001eb150750	down
Zm00001eb092750	up	Zm00001eb150950	down
Zm00001eb092800	up	Zm00001eb151010	down
Zm00001eb092880	up	Zm00001eb151050	down
Zm00001eb093510	up	Zm00001eb151110	down
Zm00001eb093560	up	Zm00001eb151310	down
Zm00001eb093750	up	Zm00001eb151330	down
Zm00001eb094620	up	Zm00001eb151380	down
Zm00001eb094710	up	Zm00001eb151770	down
Zm00001eb094750	up	Zm00001eb152000	down
Zm00001eb094880	up	Zm00001eb152010	down
Zm00001eb095010	up	Zm00001eb152110	down
Zm00001eb095110	up	Zm00001eb152200	down
Zm00001eb095270	up	Zm00001eb152300	down
Zm00001eb095360	up	Zm00001eb152320	down
Zm00001eb095660	up	Zm00001eb152360	down
Zm00001eb095690	up	Zm00001eb152450	down
Zm00001eb095890	up	Zm00001eb152920	down
Zm00001eb095920	up	Zm00001eb152980	down
Zm00001eb096030	up	Zm00001eb153010	down
Zm00001eb096110	up	Zm00001eb153130	down
Zm00001eb096360	up	Zm00001eb153140	down
Zm00001eb096390	up	Zm00001eb153180	down
Zm00001eb096400	up	Zm00001eb153330	down
Zm00001eb096490	up	Zm00001eb153470	down
Zm00001eb096500	up	Zm00001eb153490	down
Zm00001eb096830	up	Zm00001eb153530	down
Zm00001eb096930	up	Zm00001eb153630	down
Zm00001eb096940	up	Zm00001eb153770	down
Zm00001eb096980	up	Zm00001eb153800	down
Zm00001eb097070	up	Zm00001eb153940	down
Zm00001eb097100	up	Zm00001eb154010	down
Zm00001eb097310	up	Zm00001eb154060	down
Zm00001eb097540	up	Zm00001eb154070	down
Zm00001eb097710	up	Zm00001eb154130	down
Zm00001eb097750	up	Zm00001eb154140	down
Zm00001eb097780	up	Zm00001eb154300	down
Zm00001eb097880	up	Zm00001eb154350	down
Zm00001eb097950	up	Zm00001eb154360	down
Zm00001eb098340	up	Zm00001eb154450	down
Zm00001eb098390	up	Zm00001eb154690	down
Zm00001eb098400	up	Zm00001eb154710	down
Zm00001eb098640	up	Zm00001eb154950	down
Zm00001eb098650	up	Zm00001eb154960	down
Zm00001eb098860	up	Zm00001eb154990	down
Zm00001eb098910	up	Zm00001eb155550	down
Zm00001eb098960	up	Zm00001eb155590	down
Zm00001eb099000	up	Zm00001eb155620	down
Zm00001eb099020	up	Zm00001eb155650	down
Zm00001eb099150	up	Zm00001eb155810	down
Zm00001eb099160	up	Zm00001eb155820	down
Zm00001eb099290	up	Zm00001eb155940	down
Zm00001eb099420	up	Zm00001eb156130	down
Zm00001eb099520	up	Zm00001eb156250	down
Zm00001eb099570	up	Zm00001eb156300	down
Zm00001eb099920	up	Zm00001eb156530	down
Zm00001eb100020	up	Zm00001eb156610	down
Zm00001eb100110	up	Zm00001eb156680	down
Zm00001eb100160	up	Zm00001eb157140	down
Zm00001eb100190	up	Zm00001eb157310	down
Zm00001eb100200	up	Zm00001eb157380	down
Zm00001eb100210	up	Zm00001eb157450	down
Zm00001eb100220	up	Zm00001eb157460	down
Zm00001eb100340	up	Zm00001eb157810	down
Zm00001eb100710	up	Zm00001eb157830	down
Zm00001eb100750	up	Zm00001eb157860	down
Zm00001eb100900	up	Zm00001eb158040	down
Zm00001eb101120	up	Zm00001eb158190	down
Zm00001eb101170	up	Zm00001eb158270	down
Zm00001eb101180	up	Zm00001eb158300	down
Zm00001eb101360	up	Zm00001eb158320	down
Zm00001eb101420	up	Zm00001eb158490	down
Zm00001eb101500	up	Zm00001eb158500	down
Zm00001eb101710	up	Zm00001eb158800	down
Zm00001eb101770	up	Zm00001eb158810	down
Zm00001eb101920	up	Zm00001eb158860	down
Zm00001eb101950	up	Zm00001eb158920	down
Zm00001eb101980	up	Zm00001eb159000	down
Zm00001eb102210	up	Zm00001eb159030	down
Zm00001eb102460	up	Zm00001eb159180	down
Zm00001eb102480	up	Zm00001eb159220	down
Zm00001eb102530	up	Zm00001eb159340	down
Zm00001eb102590	up	Zm00001eb159470	down
Zm00001eb103010	up	Zm00001eb159580	down
Zm00001eb103110	up	Zm00001eb159590	down
Zm00001eb103180	up	Zm00001eb159760	down
Zm00001eb103330	up	Zm00001eb159910	down
Zm00001eb103410	up	Zm00001eb160190	down
Zm00001eb103480	up	Zm00001eb160210	down
Zm00001eb103730	up	Zm00001eb160270	down
Zm00001eb103980	up	Zm00001eb160340	down
Zm00001eb104230	up	Zm00001eb160350	down
Zm00001eb104420	up	Zm00001eb160390	down
Zm00001eb104550	up	Zm00001eb160470	down
Zm00001eb104670	up	Zm00001eb160820	down
Zm00001eb104830	up	Zm00001eb161110	down
Zm00001eb104880	up	Zm00001eb161280	down
Zm00001eb104930	up	Zm00001eb161290	down
Zm00001eb105180	up	Zm00001eb161450	down
Zm00001eb105400	up	Zm00001eb161870	down
Zm00001eb105580	up	Zm00001eb161910	down
Zm00001eb105610	up	Zm00001eb161980	down
Zm00001eb105690	up	Zm00001eb162180	down
Zm00001eb105790	up	Zm00001eb162360	down
Zm00001eb105820	up	Zm00001eb162650	down
Zm00001eb105870	up	Zm00001eb162810	down
Zm00001eb106010	up	Zm00001eb163120	down
Zm00001eb106140	up	Zm00001eb163440	down
Zm00001eb106210	up	Zm00001eb163480	down
Zm00001eb106410	up	Zm00001eb163680	down
Zm00001eb106510	up	Zm00001eb163700	down
Zm00001eb106720	up	Zm00001eb163780	down
Zm00001eb106950	up	Zm00001eb163860	down
Zm00001eb107230	up	Zm00001eb163880	down
Zm00001eb107250	up	Zm00001eb163890	down
Zm00001eb107280	up	Zm00001eb163900	down
Zm00001eb107670	up	Zm00001eb163910	down
Zm00001eb107750	up	Zm00001eb163920	down
Zm00001eb107870	up	Zm00001eb163950	down
Zm00001eb108090	up	Zm00001eb164120	down
Zm00001eb108280	up	Zm00001eb164350	down
Zm00001eb108290	up	Zm00001eb164610	down
Zm00001eb108510	up	Zm00001eb164720	down
Zm00001eb108520	up	Zm00001eb164810	down
Zm00001eb108730	up	Zm00001eb164960	down
Zm00001eb108850	up	Zm00001eb165300	down
Zm00001eb108890	up	Zm00001eb165430	down
Zm00001eb108930	up	Zm00001eb165460	down
Zm00001eb109020	up	Zm00001eb165550	down
Zm00001eb109190	up	Zm00001eb165580	down
Zm00001eb109300	up	Zm00001eb165590	down
Zm00001eb109440	up	Zm00001eb165610	down
Zm00001eb109780	up	Zm00001eb165620	down
Zm00001eb110020	up	Zm00001eb165830	down
Zm00001eb110040	up	Zm00001eb165890	down
Zm00001eb110050	up	Zm00001eb166240	down
Zm00001eb110250	up	Zm00001eb166440	down
Zm00001eb110640	up	Zm00001eb166540	down
Zm00001eb111230	up	Zm00001eb166850	down
Zm00001eb111380	up	Zm00001eb167150	down
Zm00001eb111420	up	Zm00001eb167290	down
Zm00001eb111430	up	Zm00001eb167370	down
Zm00001eb111480	up	Zm00001eb167530	down
Zm00001eb111520	up	Zm00001eb167670	down
Zm00001eb111570	up	Zm00001eb167700	down
Zm00001eb111590	up	Zm00001eb167740	down
Zm00001eb111710	up	Zm00001eb168000	down
Zm00001eb111830	up	Zm00001eb168020	down
Zm00001eb111890	up	Zm00001eb168050	down
Zm00001eb111980	up	Zm00001eb168140	down
Zm00001eb111990	up	Zm00001eb168220	down
Zm00001eb112080	up	Zm00001eb168250	down
Zm00001eb112150	up	Zm00001eb168350	down
Zm00001eb112170	up	Zm00001eb168410	down
Zm00001eb112180	up	Zm00001eb168480	down
Zm00001eb112190	up	Zm00001eb168550	down
Zm00001eb112290	up	Zm00001eb168950	down
Zm00001eb112300	up	Zm00001eb168980	down
Zm00001eb112360	up	Zm00001eb169080	down
Zm00001eb112420	up	Zm00001eb169140	down
Zm00001eb112430	up	Zm00001eb169570	down
Zm00001eb112560	up	Zm00001eb169590	down
Zm00001eb112600	up	Zm00001eb169630	down
Zm00001eb112690	up	Zm00001eb169750	down
Zm00001eb112750	up	Zm00001eb169870	down
Zm00001eb112770	up	Zm00001eb169890	down
Zm00001eb112850	up	Zm00001eb170040	down
Zm00001eb112950	up	Zm00001eb170180	down
Zm00001eb112970	up	Zm00001eb170590	down
Zm00001eb112990	up	Zm00001eb170970	down
Zm00001eb113030	up	Zm00001eb171030	down
Zm00001eb113170	up	Zm00001eb171040	down
Zm00001eb113330	up	Zm00001eb171130	down
Zm00001eb113350	up	Zm00001eb171190	down
Zm00001eb113580	up	Zm00001eb171260	down
Zm00001eb113780	up	Zm00001eb171320	down
Zm00001eb114050	up	Zm00001eb171340	down
Zm00001eb114160	up	Zm00001eb171490	down
Zm00001eb114170	up	Zm00001eb171500	down
Zm00001eb114280	up	Zm00001eb171510	down
Zm00001eb114350	up	Zm00001eb171540	down
Zm00001eb114370	up	Zm00001eb171570	down
Zm00001eb114610	up	Zm00001eb171630	down
Zm00001eb114700	up	Zm00001eb171660	down
Zm00001eb115050	up	Zm00001eb171820	down
Zm00001eb115250	up	Zm00001eb172130	down
Zm00001eb116010	up	Zm00001eb172160	down
Zm00001eb116160	up	Zm00001eb172310	down
Zm00001eb116230	up	Zm00001eb172330	down
Zm00001eb116480	up	Zm00001eb172410	down
Zm00001eb116580	up	Zm00001eb172420	down
Zm00001eb116650	up	Zm00001eb172480	down
Zm00001eb116740	up	Zm00001eb172490	down
Zm00001eb116770	up	Zm00001eb172500	down
Zm00001eb116910	up	Zm00001eb172520	down
Zm00001eb116940	up	Zm00001eb172570	down
Zm00001eb116960	up	Zm00001eb172680	down
Zm00001eb117010	up	Zm00001eb172770	down
Zm00001eb117040	up	Zm00001eb172860	down
Zm00001eb117090	up	Zm00001eb172910	down
Zm00001eb117130	up	Zm00001eb173030	down
Zm00001eb117480	up	Zm00001eb173100	down
Zm00001eb117560	up	Zm00001eb173220	down
Zm00001eb117640	up	Zm00001eb173360	down
Zm00001eb117720	up	Zm00001eb173380	down
Zm00001eb118010	up	Zm00001eb173390	down
Zm00001eb118090	up	Zm00001eb173520	down
Zm00001eb118300	up	Zm00001eb173710	down
Zm00001eb118640	up	Zm00001eb173790	down
Zm00001eb118720	up	Zm00001eb174850	down
Zm00001eb118730	up	Zm00001eb174930	down
Zm00001eb118800	up	Zm00001eb175100	down
Zm00001eb118860	up	Zm00001eb175190	down
Zm00001eb118870	up	Zm00001eb175430	down
Zm00001eb118900	up	Zm00001eb175450	down
Zm00001eb119040	up	Zm00001eb175540	down
Zm00001eb119280	up	Zm00001eb175850	down
Zm00001eb119410	up	Zm00001eb175860	down
Zm00001eb119440	up	Zm00001eb175970	down
Zm00001eb119540	up	Zm00001eb176000	down
Zm00001eb119560	up	Zm00001eb176070	down
Zm00001eb119590	up	Zm00001eb176220	down
Zm00001eb119780	up	Zm00001eb176380	down
Zm00001eb119900	up	Zm00001eb176620	down
Zm00001eb119920	up	Zm00001eb176680	down
Zm00001eb119980	up	Zm00001eb176750	down
Zm00001eb120050	up	Zm00001eb177450	down
Zm00001eb120240	up	Zm00001eb177830	down
Zm00001eb120380	up	Zm00001eb178030	down
Zm00001eb120740	up	Zm00001eb178040	down
Zm00001eb120840	up	Zm00001eb178140	down
Zm00001eb120890	up	Zm00001eb178160	down
Zm00001eb121000	up	Zm00001eb178340	down
Zm00001eb121010	up	Zm00001eb178550	down
Zm00001eb121040	up	Zm00001eb178580	down
Zm00001eb121070	up	Zm00001eb178670	down
Zm00001eb121190	up	Zm00001eb178690	down
Zm00001eb121350	up	Zm00001eb178840	down
Zm00001eb121380	up	Zm00001eb178890	down
Zm00001eb121400	up	Zm00001eb178930	down
Zm00001eb121410	up	Zm00001eb179070	down
Zm00001eb121460	up	Zm00001eb179190	down
Zm00001eb121470	up	Zm00001eb179280	down
Zm00001eb121590	up	Zm00001eb179390	down
Zm00001eb121640	up	Zm00001eb179460	down
Zm00001eb122060	up	Zm00001eb179600	down
Zm00001eb122190	up	Zm00001eb179810	down
Zm00001eb122210	up	Zm00001eb179820	down
Zm00001eb122220	up	Zm00001eb180060	down
Zm00001eb122230	up	Zm00001eb180470	down
Zm00001eb122240	up	Zm00001eb180950	down
Zm00001eb122340	up	Zm00001eb181120	down
Zm00001eb122410	up	Zm00001eb181270	down
Zm00001eb122500	up	Zm00001eb181320	down
Zm00001eb122550	up	Zm00001eb181350	down
Zm00001eb122610	up	Zm00001eb181400	down
Zm00001eb122620	up	Zm00001eb181570	down
Zm00001eb122660	up	Zm00001eb181650	down
Zm00001eb122670	up	Zm00001eb181690	down
Zm00001eb122680	up	Zm00001eb181740	down
Zm00001eb122880	up	Zm00001eb181990	down
Zm00001eb123170	up	Zm00001eb182130	down
Zm00001eb123650	up	Zm00001eb182360	down
Zm00001eb123660	up	Zm00001eb182440	down
Zm00001eb123670	up	Zm00001eb182450	down
Zm00001eb123780	up	Zm00001eb182740	down
Zm00001eb123800	up	Zm00001eb182750	down
Zm00001eb123870	up	Zm00001eb182770	down
Zm00001eb124100	up	Zm00001eb182940	down
Zm00001eb124190	up	Zm00001eb183010	down
Zm00001eb124270	up	Zm00001eb183150	down
Zm00001eb124370	up	Zm00001eb183190	down
Zm00001eb124380	up	Zm00001eb183390	down
Zm00001eb124420	up	Zm00001eb183410	down
Zm00001eb124470	up	Zm00001eb183420	down
Zm00001eb124550	up	Zm00001eb183710	down
Zm00001eb124630	up	Zm00001eb184110	down
Zm00001eb124780	up	Zm00001eb184310	down
Zm00001eb124900	up	Zm00001eb184340	down
Zm00001eb125000	up	Zm00001eb184710	down
Zm00001eb125240	up	Zm00001eb185300	down
Zm00001eb125350	up	Zm00001eb185580	down
Zm00001eb125400	up	Zm00001eb185680	down
Zm00001eb125430	up	Zm00001eb185800	down
Zm00001eb125590	up	Zm00001eb185970	down
Zm00001eb125630	up	Zm00001eb185980	down
Zm00001eb125730	up	Zm00001eb186010	down
Zm00001eb125880	up	Zm00001eb186190	down
Zm00001eb125920	up	Zm00001eb186310	down
Zm00001eb125990	up	Zm00001eb186770	down
Zm00001eb126150	up	Zm00001eb186960	down
Zm00001eb126230	up	Zm00001eb186970	down
Zm00001eb126330	up	Zm00001eb187000	down
Zm00001eb126340	up	Zm00001eb187110	down
Zm00001eb126380	up	Zm00001eb187250	down
Zm00001eb126760	up	Zm00001eb187750	down
Zm00001eb126880	up	Zm00001eb187960	down
Zm00001eb126980	up	Zm00001eb188040	down
Zm00001eb127000	up	Zm00001eb188070	down
Zm00001eb127030	up	Zm00001eb188350	down
Zm00001eb127040	up	Zm00001eb188520	down
Zm00001eb127150	up	Zm00001eb189240	down
Zm00001eb127340	up	Zm00001eb189260	down
Zm00001eb127740	up	Zm00001eb189370	down
Zm00001eb127770	up	Zm00001eb189470	down
Zm00001eb127860	up	Zm00001eb189900	down
Zm00001eb128080	up	Zm00001eb189920	down
Zm00001eb128150	up	Zm00001eb190060	down
Zm00001eb128330	up	Zm00001eb190120	down
Zm00001eb128530	up	Zm00001eb190410	down
Zm00001eb128540	up	Zm00001eb190670	down
Zm00001eb128730	up	Zm00001eb190810	down
Zm00001eb128850	up	Zm00001eb190870	down
Zm00001eb129030	up	Zm00001eb191110	down
Zm00001eb129330	up	Zm00001eb191550	down
Zm00001eb129370	up	Zm00001eb192200	down
Zm00001eb129490	up	Zm00001eb192230	down
Zm00001eb129520	up	Zm00001eb192710	down
Zm00001eb129730	up	Zm00001eb192750	down
Zm00001eb129740	up	Zm00001eb192860	down
Zm00001eb129760	up	Zm00001eb192910	down
Zm00001eb129770	up	Zm00001eb193040	down
Zm00001eb129790	up	Zm00001eb193060	down
Zm00001eb129910	up	Zm00001eb193260	down
Zm00001eb130020	up	Zm00001eb193270	down
Zm00001eb130130	up	Zm00001eb193370	down
Zm00001eb130260	up	Zm00001eb193380	down
Zm00001eb130300	up	Zm00001eb193390	down
Zm00001eb130430	up	Zm00001eb193510	down
Zm00001eb130450	up	Zm00001eb193830	down
Zm00001eb130480	up	Zm00001eb193860	down
Zm00001eb130490	up	Zm00001eb193890	down
Zm00001eb130640	up	Zm00001eb194060	down
Zm00001eb130790	up	Zm00001eb194110	down
Zm00001eb131130	up	Zm00001eb194190	down
Zm00001eb131430	up	Zm00001eb194210	down
Zm00001eb131620	up	Zm00001eb194380	down
Zm00001eb131690	up	Zm00001eb194410	down
Zm00001eb131750	up	Zm00001eb194640	down
Zm00001eb131870	up	Zm00001eb194700	down
Zm00001eb132400	up	Zm00001eb195070	down
Zm00001eb132450	up	Zm00001eb195400	down
Zm00001eb133000	up	Zm00001eb195420	down
Zm00001eb133100	up	Zm00001eb195600	down
Zm00001eb133210	up	Zm00001eb195630	down
Zm00001eb133920	up	Zm00001eb195690	down
Zm00001eb133930	up	Zm00001eb195770	down
Zm00001eb134020	up	Zm00001eb195880	down
Zm00001eb134090	up	Zm00001eb196180	down
Zm00001eb134140	up	Zm00001eb196390	down
Zm00001eb134240	up	Zm00001eb196510	down
Zm00001eb134290	up	Zm00001eb196590	down
Zm00001eb134530	up	Zm00001eb196620	down
Zm00001eb134560	up	Zm00001eb196640	down
Zm00001eb134670	up	Zm00001eb196690	down
Zm00001eb134890	up	Zm00001eb196970	down
Zm00001eb134990	up	Zm00001eb197060	down
Zm00001eb135060	up	Zm00001eb197220	down
Zm00001eb135470	up	Zm00001eb198420	down
Zm00001eb135550	up	Zm00001eb198440	down
Zm00001eb135570	up	Zm00001eb198790	down
Zm00001eb135720	up	Zm00001eb199230	down
Zm00001eb135830	up	Zm00001eb199470	down
Zm00001eb135910	up	Zm00001eb199800	down
Zm00001eb135980	up	Zm00001eb200120	down
Zm00001eb135990	up	Zm00001eb200170	down
Zm00001eb136200	up	Zm00001eb200430	down
Zm00001eb136220	up	Zm00001eb200500	down
Zm00001eb136250	up	Zm00001eb200520	down
Zm00001eb136350	up	Zm00001eb200700	down
Zm00001eb136500	up	Zm00001eb200770	down
Zm00001eb136940	up	Zm00001eb200790	down
Zm00001eb136980	up	Zm00001eb201130	down
Zm00001eb137030	up	Zm00001eb201180	down
Zm00001eb137340	up	Zm00001eb201850	down
Zm00001eb137370	up	Zm00001eb202020	down
Zm00001eb137380	up	Zm00001eb202050	down
Zm00001eb137390	up	Zm00001eb202580	down
Zm00001eb137480	up	Zm00001eb202700	down
Zm00001eb137500	up	Zm00001eb202830	down
Zm00001eb137580	up	Zm00001eb202890	down
Zm00001eb137730	up	Zm00001eb202910	down
Zm00001eb137750	up	Zm00001eb203110	down
Zm00001eb137780	up	Zm00001eb203330	down
Zm00001eb137850	up	Zm00001eb203690	down
Zm00001eb137990	up	Zm00001eb204290	down
Zm00001eb138190	up	Zm00001eb204910	down
Zm00001eb138310	up	Zm00001eb205480	down
Zm00001eb138500	up	Zm00001eb205550	down
Zm00001eb138550	up	Zm00001eb205660	down
Zm00001eb138600	up	Zm00001eb205670	down
Zm00001eb138610	up	Zm00001eb205710	down
Zm00001eb138690	up	Zm00001eb205790	down
Zm00001eb138820	up	Zm00001eb205890	down
Zm00001eb139070	up	Zm00001eb206030	down
Zm00001eb139130	up	Zm00001eb206040	down
Zm00001eb139250	up	Zm00001eb206560	down
Zm00001eb139420	up	Zm00001eb206790	down
Zm00001eb139780	up	Zm00001eb207120	down
Zm00001eb139790	up	Zm00001eb207390	down
Zm00001eb139850	up	Zm00001eb207400	down
Zm00001eb139920	up	Zm00001eb207430	down
Zm00001eb139990	up	Zm00001eb207640	down
Zm00001eb140020	up	Zm00001eb207670	down
Zm00001eb140180	up	Zm00001eb207720	down
Zm00001eb140230	up	Zm00001eb207840	down
Zm00001eb140320	up	Zm00001eb207850	down
Zm00001eb140370	up	Zm00001eb208040	down
Zm00001eb140380	up	Zm00001eb208240	down
Zm00001eb140540	up	Zm00001eb208330	down
Zm00001eb140640	up	Zm00001eb208690	down
Zm00001eb141060	up	Zm00001eb208760	down
Zm00001eb141080	up	Zm00001eb208790	down
Zm00001eb141120	up	Zm00001eb209340	down
Zm00001eb141130	up	Zm00001eb209550	down
Zm00001eb141160	up	Zm00001eb209570	down
Zm00001eb141450	up	Zm00001eb209670	down
Zm00001eb141670	up	Zm00001eb209690	down
Zm00001eb141830	up	Zm00001eb209700	down
Zm00001eb141940	up	Zm00001eb209890	down
Zm00001eb142060	up	Zm00001eb209910	down
Zm00001eb142090	up	Zm00001eb210440	down
Zm00001eb142250	up	Zm00001eb210750	down
Zm00001eb142430	up	Zm00001eb210770	down
Zm00001eb142440	up	Zm00001eb211010	down
Zm00001eb142500	up	Zm00001eb211300	down
Zm00001eb142630	up	Zm00001eb211400	down
Zm00001eb142700	up	Zm00001eb211520	down
Zm00001eb142720	up	Zm00001eb211660	down
Zm00001eb142790	up	Zm00001eb211960	down
Zm00001eb142800	up	Zm00001eb212030	down
Zm00001eb142810	up	Zm00001eb212160	down
Zm00001eb142820	up	Zm00001eb212260	down
Zm00001eb142960	up	Zm00001eb212270	down
Zm00001eb142990	up	Zm00001eb212470	down
Zm00001eb143050	up	Zm00001eb212480	down
Zm00001eb143110	up	Zm00001eb212510	down
Zm00001eb143150	up	Zm00001eb212700	down
Zm00001eb143270	up	Zm00001eb212710	down
Zm00001eb143310	up	Zm00001eb212870	down
Zm00001eb143340	up	Zm00001eb212890	down
Zm00001eb143400	up	Zm00001eb212960	down
Zm00001eb143450	up	Zm00001eb212970	down
Zm00001eb143720	up	Zm00001eb212980	down
Zm00001eb143790	up	Zm00001eb212990	down
Zm00001eb143880	up	Zm00001eb213020	down
Zm00001eb144000	up	Zm00001eb213050	down
Zm00001eb144010	up	Zm00001eb213080	down
Zm00001eb144120	up	Zm00001eb213310	down
Zm00001eb144260	up	Zm00001eb213320	down
Zm00001eb144270	up	Zm00001eb213670	down
Zm00001eb144290	up	Zm00001eb213730	down
Zm00001eb144400	up	Zm00001eb213780	down
Zm00001eb144430	up	Zm00001eb214110	down
Zm00001eb144450	up	Zm00001eb214210	down
Zm00001eb144510	up	Zm00001eb214250	down
Zm00001eb144520	up	Zm00001eb214260	down
Zm00001eb144530	up	Zm00001eb214360	down
Zm00001eb144670	up	Zm00001eb214500	down
Zm00001eb144680	up	Zm00001eb214510	down
Zm00001eb144930	up	Zm00001eb214530	down
Zm00001eb145100	up	Zm00001eb214730	down
Zm00001eb145210	up	Zm00001eb214990	down
Zm00001eb145310	up	Zm00001eb215060	down
Zm00001eb145340	up	Zm00001eb215080	down
Zm00001eb145420	up	Zm00001eb215400	down
Zm00001eb145450	up	Zm00001eb215410	down
Zm00001eb145500	up	Zm00001eb215900	down
Zm00001eb145510	up	Zm00001eb215990	down
Zm00001eb145550	up	Zm00001eb216400	down
Zm00001eb145600	up	Zm00001eb216450	down
Zm00001eb145670	up	Zm00001eb216720	down
Zm00001eb145680	up	Zm00001eb216870	down
Zm00001eb145720	up	Zm00001eb216950	down
Zm00001eb145750	up	Zm00001eb217010	down
Zm00001eb145810	up	Zm00001eb217170	down
Zm00001eb145950	up	Zm00001eb217190	down
Zm00001eb146000	up	Zm00001eb217200	down
Zm00001eb146070	up	Zm00001eb217390	down
Zm00001eb146080	up	Zm00001eb217540	down
Zm00001eb146210	up	Zm00001eb217620	down
Zm00001eb146230	up	Zm00001eb217630	down
Zm00001eb146310	up	Zm00001eb217640	down
Zm00001eb146380	up	Zm00001eb217950	down
Zm00001eb146460	up	Zm00001eb217970	down
Zm00001eb146620	up	Zm00001eb218020	down
Zm00001eb146650	up	Zm00001eb218080	down
Zm00001eb146710	up	Zm00001eb218250	down
Zm00001eb146840	up	Zm00001eb218270	down
Zm00001eb146850	up	Zm00001eb218420	down
Zm00001eb146890	up	Zm00001eb218470	down
Zm00001eb147030	up	Zm00001eb218880	down
Zm00001eb147120	up	Zm00001eb219270	down
Zm00001eb147240	up	Zm00001eb219320	down
Zm00001eb147260	up	Zm00001eb219470	down
Zm00001eb147390	up	Zm00001eb219680	down
Zm00001eb147480	up	Zm00001eb219770	down
Zm00001eb147510	up	Zm00001eb219920	down
Zm00001eb147550	up	Zm00001eb219970	down
Zm00001eb147560	up	Zm00001eb220000	down
Zm00001eb147650	up	Zm00001eb220030	down
Zm00001eb147710	up	Zm00001eb220110	down
Zm00001eb147780	up	Zm00001eb220250	down
Zm00001eb147850	up	Zm00001eb220670	down
Zm00001eb147920	up	Zm00001eb220880	down
Zm00001eb147950	up	Zm00001eb220900	down
Zm00001eb147960	up	Zm00001eb220910	down
Zm00001eb147970	up	Zm00001eb220940	down
Zm00001eb148000	up	Zm00001eb221440	down
Zm00001eb148130	up	Zm00001eb221460	down
Zm00001eb148280	up	Zm00001eb221780	down
Zm00001eb148310	up	Zm00001eb221820	down
Zm00001eb148380	up	Zm00001eb221980	down
Zm00001eb148520	up	Zm00001eb222150	down
Zm00001eb148590	up	Zm00001eb222250	down
Zm00001eb148720	up	Zm00001eb222300	down
Zm00001eb148780	up	Zm00001eb222340	down
Zm00001eb148800	up	Zm00001eb222400	down
Zm00001eb149000	up	Zm00001eb222540	down
Zm00001eb149010	up	Zm00001eb222860	down
Zm00001eb149140	up	Zm00001eb223320	down
Zm00001eb149220	up	Zm00001eb223670	down
Zm00001eb149240	up	Zm00001eb223680	down
Zm00001eb149270	up	Zm00001eb223860	down
Zm00001eb149420	up	Zm00001eb224230	down
Zm00001eb149430	up	Zm00001eb224260	down
Zm00001eb149450	up	Zm00001eb224500	down
Zm00001eb149470	up	Zm00001eb224520	down
Zm00001eb149500	up	Zm00001eb224570	down
Zm00001eb149670	up	Zm00001eb225200	down
Zm00001eb149740	up	Zm00001eb225370	down
Zm00001eb149830	up	Zm00001eb225410	down
Zm00001eb149900	up	Zm00001eb225440	down
Zm00001eb150140	up	Zm00001eb225620	down
Zm00001eb150420	up	Zm00001eb225650	down
Zm00001eb150430	up	Zm00001eb225830	down
Zm00001eb150450	up	Zm00001eb226030	down
Zm00001eb150510	up	Zm00001eb226490	down
Zm00001eb150550	up	Zm00001eb226690	down
Zm00001eb150740	up	Zm00001eb226990	down
Zm00001eb150750	up	Zm00001eb227310	down
Zm00001eb151000	up	Zm00001eb227400	down
Zm00001eb151140	up	Zm00001eb227560	down
Zm00001eb151170	up	Zm00001eb227610	down
Zm00001eb151270	up	Zm00001eb227740	down
Zm00001eb151350	up	Zm00001eb227770	down
Zm00001eb151430	up	Zm00001eb228100	down
Zm00001eb151510	up	Zm00001eb228120	down
Zm00001eb151530	up	Zm00001eb228160	down
Zm00001eb151550	up	Zm00001eb228180	down
Zm00001eb151610	up	Zm00001eb228340	down
Zm00001eb151650	up	Zm00001eb228520	down
Zm00001eb151670	up	Zm00001eb228780	down
Zm00001eb151750	up	Zm00001eb228910	down
Zm00001eb151870	up	Zm00001eb229070	down
Zm00001eb151890	up	Zm00001eb229100	down
Zm00001eb152090	up	Zm00001eb229440	down
Zm00001eb152160	up	Zm00001eb229540	down
Zm00001eb152390	up	Zm00001eb229600	down
Zm00001eb152480	up	Zm00001eb229690	down
Zm00001eb152500	up	Zm00001eb229930	down
Zm00001eb152510	up	Zm00001eb229980	down
Zm00001eb152560	up	Zm00001eb230130	down
Zm00001eb152570	up	Zm00001eb230170	down
Zm00001eb152750	up	Zm00001eb230220	down
Zm00001eb152760	up	Zm00001eb230270	down
Zm00001eb153000	up	Zm00001eb230760	down
Zm00001eb153010	up	Zm00001eb231080	down
Zm00001eb153020	up	Zm00001eb231120	down
Zm00001eb153030	up	Zm00001eb231340	down
Zm00001eb153330	up	Zm00001eb231370	down
Zm00001eb153360	up	Zm00001eb231540	down
Zm00001eb153470	up	Zm00001eb231550	down
Zm00001eb153560	up	Zm00001eb231570	down
Zm00001eb153660	up	Zm00001eb231810	down
Zm00001eb153760	up	Zm00001eb231980	down
Zm00001eb153770	up	Zm00001eb232100	down
Zm00001eb153780	up	Zm00001eb232400	down
Zm00001eb154040	up	Zm00001eb232520	down
Zm00001eb154060	up	Zm00001eb232530	down
Zm00001eb154070	up	Zm00001eb232710	down
Zm00001eb154090	up	Zm00001eb232890	down
Zm00001eb154350	up	Zm00001eb232960	down
Zm00001eb154460	up	Zm00001eb233020	down
Zm00001eb154570	up	Zm00001eb233300	down
Zm00001eb154590	up	Zm00001eb233610	down
Zm00001eb154650	up	Zm00001eb233760	down
Zm00001eb154790	up	Zm00001eb233810	down
Zm00001eb154850	up	Zm00001eb233880	down
Zm00001eb154860	up	Zm00001eb234090	down
Zm00001eb154950	up	Zm00001eb234160	down
Zm00001eb154960	up	Zm00001eb234380	down
Zm00001eb155050	up	Zm00001eb234530	down
Zm00001eb155060	up	Zm00001eb234720	down
Zm00001eb155140	up	Zm00001eb234980	down
Zm00001eb155160	up	Zm00001eb235620	down
Zm00001eb155410	up	Zm00001eb235800	down
Zm00001eb155550	up	Zm00001eb235920	down
Zm00001eb155600	up	Zm00001eb236430	down
Zm00001eb155650	up	Zm00001eb236500	down
Zm00001eb155680	up	Zm00001eb236840	down
Zm00001eb155710	up	Zm00001eb236900	down
Zm00001eb155720	up	Zm00001eb237100	down
Zm00001eb155730	up	Zm00001eb237570	down
Zm00001eb155860	up	Zm00001eb237580	down
Zm00001eb155890	up	Zm00001eb237600	down
Zm00001eb155940	up	Zm00001eb237700	down
Zm00001eb156260	up	Zm00001eb237720	down
Zm00001eb156540	up	Zm00001eb237820	down
Zm00001eb156570	up	Zm00001eb237960	down
Zm00001eb156830	up	Zm00001eb238010	down
Zm00001eb156840	up	Zm00001eb238280	down
Zm00001eb156870	up	Zm00001eb238620	down
Zm00001eb157100	up	Zm00001eb238720	down
Zm00001eb157130	up	Zm00001eb238900	down
Zm00001eb157380	up	Zm00001eb239170	down
Zm00001eb157640	up	Zm00001eb239300	down
Zm00001eb157860	up	Zm00001eb239380	down
Zm00001eb157870	up	Zm00001eb239530	down
Zm00001eb158100	up	Zm00001eb239600	down
Zm00001eb158300	up	Zm00001eb239680	down
Zm00001eb158380	up	Zm00001eb239990	down
Zm00001eb158420	up	Zm00001eb240460	down
Zm00001eb158630	up	Zm00001eb240640	down
Zm00001eb158880	up	Zm00001eb240650	down
Zm00001eb158920	up	Zm00001eb240700	down
Zm00001eb158950	up	Zm00001eb240910	down
Zm00001eb159020	up	Zm00001eb240970	down
Zm00001eb159080	up	Zm00001eb240990	down
Zm00001eb159110	up	Zm00001eb241310	down
Zm00001eb159250	up	Zm00001eb241400	down
Zm00001eb159320	up	Zm00001eb241500	down
Zm00001eb159340	up	Zm00001eb241550	down
Zm00001eb159380	up	Zm00001eb241670	down
Zm00001eb159400	up	Zm00001eb242150	down
Zm00001eb160050	up	Zm00001eb242200	down
Zm00001eb160080	up	Zm00001eb242260	down
Zm00001eb160120	up	Zm00001eb242360	down
[truncated: 2,435 more rows]

## Sheet: Table S7
Supplementary Table S7.GO annotation of DEG in maize seedling stage under phosphorus stress
TCKL-vs-TLPL						TCKR-vs-TLPR
Total_gene	407	836				Total_gene	1413	675
GO_classify1	GO_classify2	GO_ID	Up_number	Down_number		GO_classify1	GO_classify2	GO_ID	Up_number	Down_number
biological process	cellular process	GO:0009987	222	381		biological process	cellular process	GO:0009987	665	338
biological process	metabolic process	GO:0008152	187	379		biological process	metabolic process	GO:0008152	580	338
biological process	biological regulation	GO:0065007	89	152		biological process	biological regulation	GO:0065007	306	113
biological process	response to stimulus	GO:0050896	63	108		biological process	response to stimulus	GO:0050896	191	95
biological process	localization	GO:0051179	46	84		biological process	localization	GO:0051179	153	81
biological process	signaling	GO:0023052	23	42		biological process	signaling	GO:0023052	74	33
biological process	detoxification	GO:0098754	6	10		biological process	developmental process	GO:0032502	60	12
biological process	developmental process	GO:0032502	6	36		biological process	multicellular organismal process	GO:0032501	47	13
biological process	interspecies interaction between organisms	GO:0044419	5	16		biological process	detoxification	GO:0098754	30	21
biological process	multicellular organismal process	GO:0032501	5	28		biological process	reproduction	GO:0000003	23	12
biological process	immune system process	GO:0002376	4	7		biological process	reproductive process	GO:0022414	23	12
biological process	multi-organism process	GO:0051704	3	13		biological process	interspecies interaction between organisms	GO:0044419	16	10
biological process	reproduction	GO:0000003	3	13		biological process	multi-organism process	GO:0051704	15	10
biological process	reproductive process	GO:0022414	3	13		biological process	immune system process	GO:0002376	6	2
biological process	carbon utilization	GO:0015976	0	4		biological process	rhythmic process	GO:0048511	3	2
biological process	growth	GO:0040007	0	4		biological process	growth	GO:0040007	2	0
biological process	nitrogen utilization	GO:0019740	0	1		biological process	behavior	GO:0007610	1	0
biological process	rhythmic process	GO:0048511	0	2		biological process	intraspecies interaction between organisms	GO:0051703	1	0
cellular component	cellular anatomical entity	GO:0110165	267	507		biological process	locomotion	GO:0040011	1	1
cellular component	intracellular	GO:0005622	154	255		biological process	carbon utilization	GO:0015976	0	2
cellular component	protein-containing complex	GO:0032991	19	25		biological process	nitrogen utilization	GO:0019740	0	1
molecular function	binding	GO:0005488	228	367		cellular component	cellular anatomical entity	GO:0110165	921	424
molecular function	catalytic activity	GO:0003824	206	461		cellular component	intracellular	GO:0005622	457	219
molecular function	transporter activity	GO:0005215	33	47		cellular component	protein-containing complex	GO:0032991	89	21
molecular function	transcription regulator activity	GO:0140110	30	44		molecular function	binding	GO:0005488	740	316
molecular function	antioxidant activity	GO:0016209	6	9		molecular function	catalytic activity	GO:0003824	725	373
molecular function	molecular function regulator	GO:0098772	4	10		molecular function	transporter activity	GO:0005215	85	59
molecular function	structural molecule activity	GO:0005198	3	9		molecular function	transcription regulator activity	GO:0140110	81	28
molecular function	translation regulator activity	GO:0045182	3	1		molecular function	antioxidant activity	GO:0016209	30	18
molecular function	molecular transducer activity	GO:0060089	2	8		molecular function	molecular function regulator	GO:0098772	22	13
molecular function	protein folding chaperone	GO:0044183	1	0		molecular function	molecular transducer activity	GO:0060089	16	10
molecular function	small molecule sensor activity	GO:0140299	1	1		molecular function	structural molecule activity	GO:0005198	9	7
molecular function	molecular carrier activity	GO:0140104	0	2		molecular function	nutrient reservoir activity	GO:0045735	4	2
molecular function	nutrient reservoir activity	GO:0045735	0	1		molecular function	small molecule sensor activity	GO:0140299	4	1
molecular function	toxin activity	GO:0090729	0	1		molecular function	translation regulator activity	GO:0045182	2	0
						molecular function	molecular carrier activity	GO:0140104	1	0
						molecular function	protein folding chaperone	GO:0044183	1	0
SCKL-vs-SLPL						SCKR-vs-SLPR
Total_gene	1052	948				Total_gene	903	406
GO_classify1	GO_classify2	GO_ID	Up_number	Down_number		GO_classify1	GO_classify2	GO_ID	Up_number	Down_number
biological process	cellular process	GO:0009987	524	641		biological process	cellular process	GO:0009987	419	217
biological process	metabolic process	GO:0008152	480	549		biological process	metabolic process	GO:0008152	396	181
biological process	biological regulation	GO:0065007	238	153		biological process	biological regulation	GO:0065007	206	108
biological process	localization	GO:0051179	145	79		biological process	response to stimulus	GO:0050896	114	73
biological process	response to stimulus	GO:0050896	124	102		biological process	localization	GO:0051179	108	50
biological process	signaling	GO:0023052	48	43		biological process	signaling	GO:0023052	47	33
biological process	developmental process	GO:0032502	39	24		biological process	developmental process	GO:0032502	34	9
biological process	multicellular organismal process	GO:0032501	28	21		biological process	multicellular organismal process	GO:0032501	25	5
biological process	reproduction	GO:0000003	17	18		biological process	detoxification	GO:0098754	19	16
biological process	reproductive process	GO:0022414	17	18		biological process	interspecies interaction between organisms	GO:0044419	15	3
biological process	detoxification	GO:0098754	15	6		biological process	reproduction	GO:0000003	10	2
biological process	interspecies interaction between organisms	GO:0044419	14	11		biological process	reproductive process	GO:0022414	10	2
biological process	multi-organism process	GO:0051704	12	6		biological process	multi-organism process	GO:0051704	7	0
biological process	immune system process	GO:0002376	7	3		biological process	immune system process	GO:0002376	6	2
biological process	growth	GO:0040007	5	2		biological process	rhythmic process	GO:0048511	5	2
biological process	rhythmic process	GO:0048511	3	1		biological process	growth	GO:0040007	0	1
biological process	locomotion	GO:0040011	2	0		cellular component	cellular anatomical entity	GO:0110165	566	267
biological process	carbon utilization	GO:0015976	1	0		cellular component	intracellular	GO:0005622	304	134
biological process	intraspecies interaction between organisms	GO:0051703	1	0		cellular component	protein-containing complex	GO:0032991	40	21
cellular component	cellular anatomical entity	GO:0110165	660	655		molecular function	catalytic activity	GO:0003824	466	194
cellular component	intracellular	GO:0005622	367	472		molecular function	binding	GO:0005488	403	200
cellular component	protein-containing complex	GO:0032991	39	195		molecular function	transporter activity	GO:0005215	84	30
molecular function	catalytic activity	GO:0003824	526	385		molecular function	transcription regulator activity	GO:0140110	67	39
molecular function	binding	GO:0005488	477	513		molecular function	antioxidant activity	GO:0016209	19	14
molecular function	transporter activity	GO:0005215	110	35		molecular function	molecular function regulator	GO:0098772	9	7
molecular function	transcription regulator activity	GO:0140110	67	14		molecular function	molecular transducer activity	GO:0060089	6	5
molecular function	molecular function regulator	GO:0098772	17	12		molecular function	small molecule sensor activity	GO:0140299	2	0
molecular function	antioxidant activity	GO:0016209	14	5		molecular function	toxin activity	GO:0090729	2	0
molecular function	molecular transducer activity	GO:0060089	13	9		molecular function	structural molecule activity	GO:0005198	1	2
molecular function	nutrient reservoir activity	GO:0045735	3	10		molecular function	translation regulator activity	GO:0045182	1	1
molecular function	small molecule sensor activity	GO:0140299	2	1		molecular function	nutrient reservoir activity	GO:0045735	0	2
molecular function	translation regulator activity	GO:0045182	2	27
molecular function	protein folding chaperone	GO:0044183	1	5
molecular function	structural molecule activity	GO:0005198	1	183
molecular function	toxin activity	GO:0090729	1	0
molecular function	molecular carrier activity	GO:0140104	0	1
molecular function	protein tag	GO:0031386	0	2

## Sheet: Table S8
Supplementary Table S8.KEGG annotation of DEGS in maize seedlings under phosphorus stress
TCKL-vs-TLPL				TCKR-vs-TLPR
ID	Description	GeneRatio		ID	Description	GeneRatio
ko00941	Flavonoid biosynthesis	19/545		ko00940	Phenylpropanoid biosynthesis	68/868
ko00940	Phenylpropanoid biosynthesis	35/545		ko00073	Cutin, suberine and wax biosynthesis	18/868
ko00402	Benzoxazinoid biosynthesis	9/545		ko00500	Starch and sucrose metabolism	53/868
ko04075	Plant hormone signal transduction	64/545		ko00380	Tryptophan metabolism	21/868
ko00945	Stilbenoid, diarylheptanoid and gingerol biosynthesis	11/545		ko02010	ABC transporters	23/868
ko00500	Starch and sucrose metabolism	34/545		ko00480	Glutathione metabolism	25/868
ko00460	Cyanoamino acid metabolism	12/545		ko00531	Glycosaminoglycan degradation	13/868
ko00062	Fatty acid elongation	9/545		ko00941	Flavonoid biosynthesis	19/868
ko00591	Linoleic acid metabolism	5/545		ko00330	Arginine and proline metabolism	15/868
ko04626	Plant-pathogen interaction	53/545		ko04075	Plant hormone signal transduction	85/868
ko00603	Glycosphingolipid biosynthesis - globo and isoglobo series	5/545		ko00945	Stilbenoid, diarylheptanoid and gingerol biosynthesis	12/868
ko01200	Carbon metabolism	33/545		ko00511	Other glycan degradation	17/868
ko04145	Phagosome	14/545		ko00270	Cysteine and methionine metabolism	23/868
ko00650	Butanoate metabolism	7/545		ko00591	Linoleic acid metabolism	6/868
ko00052	Galactose metabolism	14/545		ko00604	Glycosphingolipid biosynthesis - ganglio series	9/868
ko00195	Photosynthesis	14/545		ko00900	Terpenoid backbone biosynthesis	13/868
ko04016	MAPK signaling pathway - plant	37/545		ko00943	Isoflavonoid biosynthesis	5/868
ko01230	Biosynthesis of amino acids	30/545		ko00590	Arachidonic acid metabolism	8/868
ko02010	ABC transporters	12/545		ko04626	Plant-pathogen interaction	75/868
ko00710	Carbon fixation in photosynthetic organisms	12/545		ko00350	Tyrosine metabolism	10/868
ko00010	Glycolysis / Gluconeogenesis	18/545		ko00909	Sesquiterpenoid and triterpenoid biosynthesis	8/868
ko00511	Other glycan degradation	10/545		ko04016	MAPK signaling pathway - plant	54/868
ko00910	Nitrogen metabolism	7/545		ko00360	Phenylalanine metabolism	9/868
ko00564	Glycerophospholipid metabolism	17/545		ko00130	Ubiquinone and other terpenoid-quinone biosynthesis	11/868
ko00290	Valine, leucine and isoleucine biosynthesis	4/545		ko00592	alpha-Linolenic acid metabolism	12/868
ko00750	Vitamin B6 metabolism	3/545		ko00564	Glycerophospholipid metabolism	25/868
ko00562	Inositol phosphate metabolism	15/545		ko00460	Cyanoamino acid metabolism	11/868
ko00906	Carotenoid biosynthesis	7/545		ko00905	Brassinosteroid biosynthesis	5/868
ko00660	C5-Branched dibasic acid metabolism	2/545		ko00010	Glycolysis / Gluconeogenesis	25/868
ko00350	Tyrosine metabolism	6/545		ko00400	Phenylalanine, tyrosine and tryptophan biosynthesis	10/868
ko00531	Glycosaminoglycan degradation	6/545		ko00430	Taurine and hypotaurine metabolism	2/868
ko00942	Anthocyanin biosynthesis	1/545		ko00410	beta-Alanine metabolism	9/868
ko00592	alpha-Linolenic acid metabolism	7/545		ko00904	Diterpenoid biosynthesis	7/868
ko00071	Fatty acid degradation	6/545		ko00906	Carotenoid biosynthesis	9/868
ko00360	Phenylalanine metabolism	5/545		ko00710	Carbon fixation in photosynthetic organisms	15/868
ko04070	Phosphatidylinositol signaling system	13/545		ko00565	Ether lipid metabolism	8/868
ko00780	Biotin metabolism	3/545		ko00250	Alanine, aspartate and glutamate metabolism	11/868
ko00073	Cutin, suberine and wax biosynthesis	5/545		ko00052	Galactose metabolism	16/868
ko00604	Glycosphingolipid biosynthesis - ganglio series	4/545		ko00520	Amino sugar and nucleotide sugar metabolism	25/868
ko00340	Histidine metabolism	3/545		ko00902	Monoterpenoid biosynthesis	3/868
ko00909	Sesquiterpenoid and triterpenoid biosynthesis	4/545		ko00910	Nitrogen metabolism	8/868
ko00620	Pyruvate metabolism	9/545		ko01200	Carbon metabolism	41/868
ko00250	Alanine, aspartate and glutamate metabolism	7/545		ko03410	Base excision repair	11/868
ko00630	Glyoxylate and dicarboxylate metabolism	10/545		ko00071	Fatty acid degradation	8/868
ko00100	Steroid biosynthesis	4/545		ko00950	Isoquinoline alkaloid biosynthesis	5/868
ko01210	2-Oxocarboxylic acid metabolism	7/545		ko00620	Pyruvate metabolism	13/868
ko00330	Arginine and proline metabolism	6/545		ko00450	Selenocompound metabolism	4/868
ko00430	Taurine and hypotaurine metabolism	1/545		ko00053	Ascorbate and aldarate metabolism	10/868
ko00380	Tryptophan metabolism	7/545		ko00280	Valine, leucine and isoleucine degradation	10/868
ko00561	Glycerolipid metabolism	11/545		ko01230	Biosynthesis of amino acids	36/868
ko00908	Zeatin biosynthesis	5/545		ko00603	Glycosphingolipid biosynthesis - globo and isoglobo series	3/868
ko01212	Fatty acid metabolism	7/545		ko00760	Nicotinate and nicotinamide metabolism	5/868
ko00670	One carbon pool by folate	2/545		ko00402	Benzoxazinoid biosynthesis	4/868
ko00600	Sphingolipid metabolism	9/545		ko00240	Pyrimidine metabolism	12/868
ko00730	Thiamine metabolism	3/545		ko00908	Zeatin biosynthesis	7/868
ko00790	Folate biosynthesis	3/545		ko00965	Betalain biosynthesis	3/868
ko01040	Biosynthesis of unsaturated fatty acids	3/545		ko00030	Pentose phosphate pathway	9/868
ko00590	Arachidonic acid metabolism	3/545		ko00770	Pantothenate and CoA biosynthesis	6/868
ko00905	Brassinosteroid biosynthesis	2/545		ko00790	Folate biosynthesis	4/868
ko00900	Terpenoid backbone biosynthesis	5/545		ko01040	Biosynthesis of unsaturated fatty acids	4/868
ko00410	beta-Alanine metabolism	4/545		ko00903	Limonene and pinene degradation	1/868
ko00860	Porphyrin and chlorophyll metabolism	5/545		ko00920	Sulfur metabolism	5/868
ko00061	Fatty acid biosynthesis	4/545		ko00960	Tropane, piperidine and pyridine alkaloid biosynthesis	3/868
ko00904	Diterpenoid biosynthesis	3/545		ko00260	Glycine, serine and threonine metabolism	11/868
ko00072	Synthesis and degradation of ketone bodies	1/545		ko00220	Arginine biosynthesis	5/868
ko00260	Glycine, serine and threonine metabolism	7/545		ko01212	Fatty acid metabolism	9/868
ko00966	Glucosinolate biosynthesis	1/545		ko00670	One carbon pool by folate	2/868
ko00400	Phenylalanine, tyrosine and tryptophan biosynthesis	4/545		ko00051	Fructose and mannose metabolism	10/868
ko00130	Ubiquinone and other terpenoid-quinone biosynthesis	4/545		ko03440	Homologous recombination	14/868
ko00030	Pentose phosphate pathway	5/545		ko00440	Phosphonate and phosphinate metabolism	1/868
ko00514	Other types of O-glycan biosynthesis	2/545		ko00561	Glycerolipid metabolism	14/868
ko00944	Flavone and flavonol biosynthesis	1/545		ko04146	Peroxisome	13/868
ko03410	Base excision repair	5/545		ko00062	Fatty acid elongation	4/868
ko00515	Mannose type O-glycan biosynthesis	1/545		ko04712	Circadian rhythm - plant	13/868
ko04146	Peroxisome	8/545		ko00650	Butanoate metabolism	4/868
ko00770	Pantothenate and CoA biosynthesis	3/545		ko04120	Ubiquitin mediated proteolysis	22/868
ko00950	Isoquinoline alkaloid biosynthesis	2/545		ko00600	Sphingolipid metabolism	11/868
ko00943	Isoflavonoid biosynthesis	1/545		ko00630	Glyoxylate and dicarboxylate metabolism	11/868
ko00740	Riboflavin metabolism	2/545		ko00780	Biotin metabolism	2/868
ko00480	Glutathione metabolism	7/545		ko00072	Synthesis and degradation of ketone bodies	1/868
ko00760	Nicotinate and nicotinamide metabolism	2/545		ko00966	Glucosinolate biosynthesis	1/868
ko00270	Cysteine and methionine metabolism	7/545		ko00340	Histidine metabolism	2/868
ko00513	Various types of N-glycan biosynthesis	3/545		ko01210	2-Oxocarboxylic acid metabolism	7/868
ko00520	Amino sugar and nucleotide sugar metabolism	11/545		ko00860	Porphyrin and chlorophyll metabolism	6/868
ko00640	Propanoate metabolism	2/545		ko00040	Pentose and glucuronate interconversions	13/868
ko04712	Circadian rhythm - plant	7/545		ko00944	Flavone and flavonol biosynthesis	1/868
ko00965	Betalain biosynthesis	1/545		ko00901	Indole alkaloid biosynthesis	1/868
ko00051	Fructose and mannose metabolism	5/545		ko00310	Lysine degradation	5/868
ko00920	Sulfur metabolism	2/545		ko00515	Mannose type O-glycan biosynthesis	1/868
ko00240	Pyrimidine metabolism	5/545		ko00750	Vitamin B6 metabolism	1/868
ko00220	Arginine biosynthesis	2/545		ko04122	Sulfur relay system	1/868
ko00450	Selenocompound metabolism	1/545		ko00970	Aminoacyl-tRNA biosynthesis	9/868
ko00960	Tropane, piperidine and pyridine alkaloid biosynthesis	1/545		ko00640	Propanoate metabolism	3/868
ko00040	Pentose and glucuronate interconversions	7/545		ko00514	Other types of O-glycan biosynthesis	2/868
ko00565	Ether lipid metabolism	2/545		ko03430	Mismatch repair	8/868
ko03440	Homologous recombination	6/545		ko00061	Fatty acid biosynthesis	4/868
ko03015	mRNA surveillance pathway	7/545		ko00300	Lysine biosynthesis	1/868
ko00310	Lysine degradation	2/545		ko00261	Monobactam biosynthesis	1/868
ko00510	N-Glycan biosynthesis	2/545		ko04070	Phosphatidylinositol signaling system	11/868
ko03060	Protein export	2/545		ko00100	Steroid biosynthesis	2/868
ko00280	Valine, leucine and isoleucine degradation	2/545		ko04145	Phagosome	8/868
ko00970	Aminoacyl-tRNA biosynthesis	3/545		ko00290	Valine, leucine and isoleucine biosynthesis	1/868
ko00230	Purine metabolism	5/545		ko03030	DNA replication	8/868
ko03022	Basal transcription factors	1/545		ko03420	Nucleotide excision repair	8/868
ko00190	Oxidative phosphorylation	6/545		ko03020	RNA polymerase	5/868
ko00053	Ascorbate and aldarate metabolism	1/545		ko00513	Various types of N-glycan biosynthesis	3/868
ko00020	Citrate cycle (TCA cycle)	1/545		ko03050	Proteasome	5/868
ko03020	RNA polymerase	1/545		ko00562	Inositol phosphate metabolism	10/868
ko04144	Endocytosis	10/545		ko00730	Thiamine metabolism	1/868
ko03050	Proteasome	1/545		ko00230	Purine metabolism	10/868
ko04120	Ubiquitin mediated proteolysis	6/545		ko03060	Protein export	3/868
ko04141	Protein processing in endoplasmic reticulum	12/545		ko00020	Citrate cycle (TCA cycle)	4/868
ko03430	Mismatch repair	1/545		ko00740	Riboflavin metabolism	1/868
ko03013	RNA transport	8/545		ko04130	SNARE interactions in vesicular transport	1/868
ko03008	Ribosome biogenesis in eukaryotes	2/545		ko00195	Photosynthesis	4/868
ko03018	RNA degradation	4/545		ko00510	N-Glycan biosynthesis	1/868
ko03420	Nucleotide excision repair	1/545		ko04144	Endocytosis	15/868
ko03040	Spliceosome	7/545		ko03015	mRNA surveillance pathway	4/868
ko03010	Ribosome	4/545		ko03008	Ribosome biogenesis in eukaryotes	3/868
				ko04141	Protein processing in endoplasmic reticulum	16/868
				ko03018	RNA degradation	6/868
				ko03013	RNA transport	11/868
				ko03040	Spliceosome	11/868
				ko00190	Oxidative phosphorylation	4/868
				ko03010	Ribosome	6/868
SCKL-vs-SLPL				SCKR-vs-SLPR
ID	Description	GeneRatio		ID	Description	GeneRatio
ko03010	Ribosome	181/959		ko00940	Phenylpropanoid biosynthesis	39/556
ko00906	Carotenoid biosynthesis	12/959		ko04075	Plant hormone signal transduction	72/556
ko00280	Valine, leucine and isoleucine degradation	15/959		ko00402	Benzoxazinoid biosynthesis	10/556
ko00908	Zeatin biosynthesis	12/959		ko00591	Linoleic acid metabolism	7/556
ko00905	Brassinosteroid biosynthesis	6/959		ko00592	alpha-Linolenic acid metabolism	14/556
ko04016	MAPK signaling pathway - plant	58/959		ko00531	Glycosaminoglycan degradation	11/556
ko00500	Starch and sucrose metabolism	42/959		ko00261	Monobactam biosynthesis	6/556
ko00052	Galactose metabolism	19/959		ko00604	Glycosphingolipid biosynthesis - ganglio series	8/556
ko00531	Glycosaminoglycan degradation	9/959		ko00905	Brassinosteroid biosynthesis	6/556
ko00402	Benzoxazinoid biosynthesis	6/959		ko00511	Other glycan degradation	13/556
ko00072	Synthesis and degradation of ketone bodies	3/959		ko00052	Galactose metabolism	16/556
ko00220	Arginine biosynthesis	8/959		ko00450	Selenocompound metabolism	6/556
ko00970	Aminoacyl-tRNA biosynthesis	16/959		ko04712	Circadian rhythm - plant	17/556
ko00604	Glycosphingolipid biosynthesis - ganglio series	6/959		ko00908	Zeatin biosynthesis	9/556
ko00460	Cyanoamino acid metabolism	10/959		ko00480	Glutathione metabolism	15/556
ko03450	Non-homologous end-joining	2/959		ko00906	Carotenoid biosynthesis	8/556
ko00515	Mannose type O-glycan biosynthesis	3/959		ko00564	Glycerophospholipid metabolism	18/556
ko00750	Vitamin B6 metabolism	3/959		ko00520	Amino sugar and nucleotide sugar metabolism	20/556
ko04075	Plant hormone signal transduction	77/959		ko00062	Fatty acid elongation	6/556
ko00290	Valine, leucine and isoleucine biosynthesis	4/959		ko00944	Flavone and flavonol biosynthesis	3/556
ko00630	Glyoxylate and dicarboxylate metabolism	16/959		ko00500	Starch and sucrose metabolism	27/556
ko00760	Nicotinate and nicotinamide metabolism	6/959		ko00515	Mannose type O-glycan biosynthesis	3/556
ko00240	Pyrimidine metabolism	14/959		ko00920	Sulfur metabolism	6/556
ko00620	Pyruvate metabolism	14/959		ko00590	Arachidonic acid metabolism	5/556
ko00562	Inositol phosphate metabolism	20/959		ko00943	Isoflavonoid biosynthesis	3/556
ko00943	Isoflavonoid biosynthesis	3/959		ko00380	Tryptophan metabolism	9/556
ko00510	N-Glycan biosynthesis	9/959		ko04626	Plant-pathogen interaction	47/556
ko00564	Glycerophospholipid metabolism	22/959		ko04016	MAPK signaling pathway - plant	34/556
ko00941	Flavonoid biosynthesis	12/959		ko02010	ABC transporters	10/556
ko00650	Butanoate metabolism	6/959		ko00942	Anthocyanin biosynthesis	1/556
ko00511	Other glycan degradation	11/959		ko00250	Alanine, aspartate and glutamate metabolism	8/556
ko00592	alpha-Linolenic acid metabolism	9/959		ko00603	Glycosphingolipid biosynthesis - globo and isoglobo series	3/556
ko00261	Monobactam biosynthesis	3/959		ko00860	Porphyrin and chlorophyll metabolism	7/556
ko00740	Riboflavin metabolism	5/959		ko00790	Folate biosynthesis	4/556
ko01210	2-Oxocarboxylic acid metabolism	10/959		ko00513	Various types of N-glycan biosynthesis	6/556
ko00944	Flavone and flavonol biosynthesis	2/959		ko00130	Ubiquinone and other terpenoid-quinone biosynthesis	6/556
ko00100	Steroid biosynthesis	5/959		ko00740	Riboflavin metabolism	4/556
ko04626	Plant-pathogen interaction	68/959		ko00270	Cysteine and methionine metabolism	11/556
ko00071	Fatty acid degradation	7/959		ko00945	Stilbenoid, diarylheptanoid and gingerol biosynthesis	5/556
ko00940	Phenylpropanoid biosynthesis	30/959		ko00902	Monoterpenoid biosynthesis	2/556
ko00330	Arginine and proline metabolism	8/959		ko00460	Cyanoamino acid metabolism	6/556
ko00770	Pantothenate and CoA biosynthesis	6/959		ko01200	Carbon metabolism	26/556
ko00640	Propanoate metabolism	5/959		ko00430	Taurine and hypotaurine metabolism	1/556
ko03020	RNA polymerase	10/959		ko00562	Inositol phosphate metabolism	12/556
ko00903	Limonene and pinene degradation	1/959		ko00051	Fructose and mannose metabolism	8/556
ko00250	Alanine, aspartate and glutamate metabolism	9/959		ko00073	Cutin, suberine and wax biosynthesis	4/556
ko00561	Glycerolipid metabolism	16/959		ko00620	Pyruvate metabolism	8/556
ko04145	Phagosome	13/959		ko00600	Sphingolipid metabolism	9/556
ko00450	Selenocompound metabolism	3/959		ko00630	Glyoxylate and dicarboxylate metabolism	9/556
ko00520	Amino sugar and nucleotide sugar metabolism	22/959		ko00941	Flavonoid biosynthesis	7/556
ko00591	Linoleic acid metabolism	2/959		ko00770	Pantothenate and CoA biosynthesis	4/556
ko00440	Phosphonate and phosphinate metabolism	1/959		ko00965	Betalain biosynthesis	2/556
ko00660	C5-Branched dibasic acid metabolism	1/959		ko00910	Nitrogen metabolism	4/556
ko00670	One carbon pool by folate	2/959		ko00904	Diterpenoid biosynthesis	3/556
ko04146	Peroxisome	14/959		ko04146	Peroxisome	9/556
ko00260	Glycine, serine and threonine metabolism	11/959		ko00071	Fatty acid degradation	4/556
ko00904	Diterpenoid biosynthesis	4/959		ko00650	Butanoate metabolism	3/556
ko00945	Stilbenoid, diarylheptanoid and gingerol biosynthesis	5/959		ko00260	Glycine, serine and threonine metabolism	7/556
ko04141	Protein processing in endoplasmic reticulum	39/959		ko00030	Pentose phosphate pathway	5/556
ko00860	Porphyrin and chlorophyll metabolism	7/959		ko00561	Glycerolipid metabolism	9/556
ko00480	Glutathione metabolism	13/959		ko00510	N-Glycan biosynthesis	4/556
ko00196	Photosynthesis - antenna proteins	2/959		ko01210	2-Oxocarboxylic acid metabolism	5/556
ko00565	Ether lipid metabolism	5/959		ko00750	Vitamin B6 metabolism	1/556
ko03060	Protein export	7/959		ko04122	Sulfur relay system	1/556
ko00965	Betalain biosynthesis	2/959		ko00010	Glycolysis / Gluconeogenesis	11/556
ko04070	Phosphatidylinositol signaling system	15/959		ko00350	Tyrosine metabolism	3/556
ko03440	Homologous recombination	14/959		ko00565	Ether lipid metabolism	3/556
ko00380	Tryptophan metabolism	8/959		ko01040	Biosynthesis of unsaturated fatty acids	2/556
ko00780	Biotin metabolism	2/959		ko01212	Fatty acid metabolism	5/556
ko04712	Circadian rhythm - plant	13/959		ko00410	beta-Alanine metabolism	3/556
ko00966	Glucosinolate biosynthesis	1/959		ko00710	Carbon fixation in photosynthetic organisms	6/556
ko00730	Thiamine metabolism	3/959		ko00061	Fatty acid biosynthesis	3/556
ko00061	Fatty acid biosynthesis	5/959		ko00909	Sesquiterpenoid and triterpenoid biosynthesis	2/556
ko00920	Sulfur metabolism	4/959		ko00300	Lysine biosynthesis	1/556
ko00901	Indole alkaloid biosynthesis	1/959		ko00760	Nicotinate and nicotinamide metabolism	2/556
ko00909	Sesquiterpenoid and triterpenoid biosynthesis	3/959		ko00196	Photosynthesis - antenna proteins	1/556
ko00051	Fructose and mannose metabolism	9/959		ko00040	Pentose and glucuronate interconversions	8/556
ko02010	ABC transporters	9/959		ko00400	Phenylalanine, tyrosine and tryptophan biosynthesis	3/556
ko00513	Various types of N-glycan biosynthesis	5/959		ko00053	Ascorbate and aldarate metabolism	4/556
ko00902	Monoterpenoid biosynthesis	1/959		ko00780	Biotin metabolism	1/556
ko00010	Glycolysis / Gluconeogenesis	17/959		ko00290	Valine, leucine and isoleucine biosynthesis	1/556
ko00195	Photosynthesis	11/959		ko00240	Pyrimidine metabolism	5/556
ko00563	Glycosylphosphatidylinositol (GPI)-anchor biosynthesis	2/959		ko00220	Arginine biosynthesis	2/556
ko00062	Fatty acid elongation	3/959		ko00020	Citrate cycle (TCA cycle)	4/556
ko00710	Carbon fixation in photosynthetic organisms	9/959		ko00230	Purine metabolism	8/556
ko00910	Nitrogen metabolism	4/959		ko01230	Biosynthesis of amino acids	17/556
ko00270	Cysteine and methionine metabolism	11/959		ko00514	Other types of O-glycan biosynthesis	1/556
ko01212	Fatty acid metabolism	7/959		ko04070	Phosphatidylinositol signaling system	7/556
ko00600	Sphingolipid metabolism	10/959		ko00280	Valine, leucine and isoleucine degradation	3/556
ko00030	Pentose phosphate pathway	6/959		ko00950	Isoquinoline alkaloid biosynthesis	1/556
ko00230	Purine metabolism	14/959		ko00730	Thiamine metabolism	1/556
ko04136	Autophagy - other	4/959		ko03440	Homologous recombination	6/556
ko00360	Phenylalanine metabolism	3/959		ko03410	Base excision repair	3/556
ko00300	Lysine biosynthesis	1/959		ko00100	Steroid biosynthesis	1/556
ko00950	Isoquinoline alkaloid biosynthesis	2/959		ko03050	Proteasome	3/556
ko00790	Folate biosynthesis	2/959		ko00640	Propanoate metabolism	1/556
ko00603	Glycosphingolipid biosynthesis - globo and isoglobo series	1/959		ko03060	Protein export	2/556
ko00400	Phenylalanine, tyrosine and tryptophan biosynthesis	4/959		ko04145	Phagosome	4/556
ko01230	Biosynthesis of amino acids	29/959		ko04141	Protein processing in endoplasmic reticulum	17/556
ko00350	Tyrosine metabolism	3/959		ko00195	Photosynthesis	4/556
ko00340	Histidine metabolism	1/959		ko03008	Ribosome biogenesis in eukaryotes	5/556
ko03008	Ribosome biogenesis in eukaryotes	11/959		ko04120	Ubiquitin mediated proteolysis	9/556
ko00053	Ascorbate and aldarate metabolism	5/959		ko00970	Aminoacyl-tRNA biosynthesis	3/556
ko00960	Tropane, piperidine and pyridine alkaloid biosynthesis	1/959		ko04136	Autophagy - other	1/556
ko00900	Terpenoid backbone biosynthesis	4/959		ko03020	RNA polymerase	2/556
ko04120	Ubiquitin mediated proteolysis	18/959		ko03022	Basal transcription factors	1/556
ko00073	Cutin, suberine and wax biosynthesis	2/959		ko00330	Arginine and proline metabolism	1/556
ko03013	RNA transport	24/959		ko00900	Terpenoid backbone biosynthesis	1/556
ko00310	Lysine degradation	3/959		ko03430	Mismatch repair	2/556
ko01200	Carbon metabolism	28/959		ko03030	DNA replication	2/556
ko01040	Biosynthesis of unsaturated fatty acids	1/959		ko00190	Oxidative phosphorylation	5/556
ko03410	Base excision repair	4/959		ko03018	RNA degradation	5/556
ko00410	beta-Alanine metabolism	2/959		ko03040	Spliceosome	9/556
ko03015	mRNA surveillance pathway	10/959		ko03420	Nucleotide excision repair	1/556
ko03050	Proteasome	4/959		ko04144	Endocytosis	7/556
ko03018	RNA degradation	14/959		ko03015	mRNA surveillance pathway	1/556
ko00130	Ubiquinone and other terpenoid-quinone biosynthesis	2/959		ko03013	RNA transport	5/556
ko03420	Nucleotide excision repair	6/959		ko03010	Ribosome	3/556
ko03430	Mismatch repair	4/959
ko00020	Citrate cycle (TCA cycle)	3/959
ko03030	DNA replication	5/959
ko04144	Endocytosis	21/959
ko00040	Pentose and glucuronate interconversions	6/959
ko00190	Oxidative phosphorylation	8/959
ko03040	Spliceosome	17/959

## Sheet: Table S9
Supplementary Table S9. Seven candidate genes screened by WGCNA
Gene name	GO_annotation	KEGG_annotation
Zm00001eb191890	NA	starch synthase ; glycogen synthase isoform X1
Zm00001eb082170	proton symporter activity ; integral component of membrane ; oligopeptide transmembrane transporter activity ; peptide transmembrane transporter activity ;	solute carrier family 15 (peptide/histidine transporter), member 3/4 ;protein NRT1/ PTR FAMILY 4.5-like
Zm00001eb035970	integral component of membrane ; metal ion binding ; oxidation-reduction process;	NA
Zm00001eb371580	monooxygenase activity ;calcium ion binding ;	peroxygenase ; ABA-induced protein
Zm00001eb130480	extracellular region;cell wall;pectinesterase activity;cell wall modification ; aspartyl esterase activity ;pectin catabolic process ;pectinesterase inhibitor activity	pectinesterase ; pectinesterase
Zm00001eb125990	phosphatidylserine biosynthetic process ; integral component of membrane ; transferase activity	phosphatidylserine synthase 2 ;CDP-diacylglycerol--serine O-phosphatidyltransferase 1
Zm00001eb347630	NA	NA

## Sheet: Table S10
Supplementary Table S10. 18 genes were identified by GWAS and transcriptome.
Gene name	TLP1_FPKM	TLP2_FPKM	TLP3_FPKM	TLR1_FPKM	TLR2_FPKM	TLR3_FPKM	TCKL1_FPKM	TCKL2_FPKM	TCKL3_FPKM	TCKR1_FPKM	TCKR2_FPKM	TCKR3_FPKM	SLPL1_FPKM	SLPL2_FPKM	SLPL3_FPKM	SLPR1_FPKM	SLPR2_FPKM	SLPR3_FPKM	SCKL1_FPKM	SCKL2_FPKM	SCKL3_FPKM	SCKR1_FPKM	SCKR2_FPKM	SCKR3_FPKM	Annotation
Zm00001eb030950	10.7745	9.36905	8.6545	10.3285	16.2722	11.4365	8.59007	9.35208	9.85739	10.1363	10.3436	12.1449	10.2292	9.58082	7.10809	9.66435	9.97178	7.54653	8.90709	5.85966	7.48681	6.32127	5.59492	6.46432	TNF receptor-associated factor homolog 1a
Zm00001eb031210	228.023	371.878	446.038	45.8719	31.879	111.475	182.282	136.283	243.155	30.4989	66.404	116.231	734.289	592.162	199.259	7.95985	4.91764	6.45874	324.585	194.945	335.292	4.76735	5.40097	3.86012	Basic leucine zipper 25
Zm00001eb031270	0.21846	0.247899	1.05478	5.83943	4.27963	3.36138	0.520918	3.9327	0.616511	3.46012	3.23311	3.07898	0.530693	0.704029	0.456944	5.35851	13.904	3.04536	0.161161	0.44067	0.101387	3.31245	2.4208	4.381	serine/threonine-protein kinase Nek2
Zm00001eb099810	0.759807	3.01517	0.555165	0.137284	0.253398	0.627121	0.826384	0.041715	1.29019	0.50031	0.770876	0.932662	1.38353	1.56587	1.23007	1.70285	1.12838	1.30269	9.40806	4.06768	5.27548	1.02013	0.964852	0.776217	glutamate receptor 2.8
Zm00001eb099820	51.5529	45.416	32.2639	2.33983	3.10035	0.985671	46.3459	16.0372	25.2898	2.46144	3.53	4.87909	9.78609	4.91295	6.49531	1.55632	2.24951	1.79959	16.1465	12.921	10.215	2.18508	2.12432	1.24062	glutamate receptor 2.9
Zm00001eb110640	46.2653	54.5114	19.483	37.4936	45.8027	34.306	44.0916	48.5795	54.8836	26.4741	29.6934	30.4321	64.6116	56.2341	56.2466	44.5024	104.728	96.2012	42.5135	42.5986	40.5681	82.7256	66.8373	95.2073	NA
Zm00001eb136940	9.98667	9.54768	10.3928	6.04723	7.54254	7.2344	9.68897	8.46765	11.9996	2.48889	4.65741	5.87111	8.76361	8.6451	5.49004	3.30513	5.13682	2.78546	5.09174	5.7895	5.06851	3.63828	3.06605	3.84533	serine/threonine-protein kinase EDR1
Zm00001eb314220	1128.15	1110.9	1245.38	293.393	263.768	512.538	1700.03	716.557	1288.74	362.079	368.149	370.807	202.442	186.646	96.6654	136.614	110.863	80.6568	105.519	120.417	131.769	67.0522	53.2563	67.0331	cysteine protease 2
Zm00001eb314230	0.46437	1.68608	0.251979	4.7897	2.67936	5.3468	0.021187	2.36188	0.36213	6.67457	7.17155	9.18944	0.629843	0.177869	1.16865	3.48707	3.71715	5.63609	0.169623	0.206075	0.195434	4.86336	2.13823	2.27192	Protein GAMETE EXPRESSED 1
Zm00001eb326020	0.154065	0.30463	0.334186	15.297	34.6922	14.8728	0.309276	0.124379	0.09768	10.4754	12.4433	10.8193	0	0	0.041642	0.908026	5.33547	1.59469	0.147099	0.058776	0.056995	2.41618	1.81023	2.98619	NA
Zm00001eb326050	43.6638	47.963	16.1635	65.0997	75.0122	81.5185	15.9421	10.9457	23.2701	68.7898	88.512	101.59	5.94633	0.647503	2.78517	8.62294	5.45619	13.8517	2.55624	0.939172	0.093621	25.5614	8.2608	8.10868	NA
Zm00001eb364280	30.1204	27.6602	35.3208	34.5204	72.9486	35.3521	38.1161	71.4628	46.2817	28.0295	26.2717	27.9593	18.4254	10.6999	8.02487	24.0664	54.3162	37.8648	4.75483	9.04179	4.02132	18.2898	18.2845	18.3424	Putative histidine kinase family protein
Zm00001eb392390	4.67145	3.82975	7.52228	37.9955	19.8916	28.0518	7.58639	32.4629	7.42544	24.7814	23.4492	25.9444	4.31495	4.22224	4.99756	11.5407	11.78	5.33569	2.16507	2.78752	2.20273	10.286	10.4129	10.3412	NA
Zm00001eb399860	0	0	0	2.3893	2.0881	0.355762	0.081852	0.1306	0	2.58357	1.05996	1.86972	0.551041	3.28612	1.40551	71.0717	16.4447	53.7015	14.7624	6.81789	20.7111	49.7125	107.96	71.8085	glutamine synthetase 3
Zm00001eb399890	0.433278	0.208436	1.33102	19.3588	5.95783	15.2099	1.07892	5.22958	0.911835	7.80419	8.76988	6.14033	0.035814	0.267135	0.269288	1.872	5.43201	0.683802	0.157693	1.41005	0.174397	2.73877	2.80028	3.54489	NA
Zm00001eb399900	0.197713	0.143815	0.564045	13.6011	3.28839	4.72227	0.609267	2.18207	0.211864	1.86215	2.75399	2.91919	0.046712	0.350307	0.134971	2.21006	8.23818	0.459673	0.045741	1.151	0.112684	2.75804	3.28099	3.93889	probable inactive receptor kinase
Zm00001eb406610	3.50685	3.66189	1.03578	0.462131	1.02437	0.3676	0.366229	1.24218	0.832193	0.414519	1.34093	2.39509	15.6084	6.42397	4.42497	4.33572	4.42038	5.7725	0.9715	1.19572	1.96902	0.760989	1.33817	1.2019	NA
Zm00001eb428910	3.12539	2.39291	3.18196	5.47207	12.2768	3.0606	1.66178	4.18774	2.13357	1.10396	1.27904	1.95177	1.59876	1.15498	2.31003	4.18668	14.187	6.88567	2.20978	2.02159	1.7825	7.70475	7.21439	6.80459	protein argonaute 1B

[truncated: 2 more sheets: Table S11, Table S12]
